# Supplementary material for: Local-scale increase masks landscape-scale loss of species richness in managed Pannonian grasslands
Source: Landsc Ecol. 2025 Nov 25;41(1):10. doi: 10.1007/s10980-025-02256-0 (PMC12738669; doi:10.1007/s10980-025-02256-0)
Supplement: Supplementary file 1 — Supplementary file1 (XLSX 14 KB) [file 10980_2025_2256_MOESM1_ESM.xlsx]

## Sheet: Sheet1
Year	Plot_ID	Management_Type	Sample_ID	Number.of.Species
2013	B03	B	B03_2013	33
2013	B07	B	B07_2013	46
2013	B12	B	B12_2013	25
2013	B13	B	B13_2013	33
2013	B20	B	B20_2013	41
2013	B21	B	B21_2013	53
2013	B23	B	B23_2013	35
2013	B24	B	B24_2013	25
2013	B40	B	B40_2013	37
2013	B41	B	B41_2013	40
2013	B50	B	B50_2013	37
2013	H04	H	H04_2013	31
2013	H22	H	H22_2013	14
2013	H24	H	H24_2013	38
2013	H31	H	H31_2013	31
2013	H32	H	H32_2013	36
2013	H34	H	H34_2013	27
2013	H38	H	H38_2013	51
2013	H40	H	H40_2013	50
2013	H42	H	H42_2013	45
2013	H44	H	H44_2013	51
2013	H50	H	H50_2013	42
2013	H51	H	H51_2013	58
2013	W06	W	W06_2013	33
2013	W08	W	W08_2013	33
2013	W10	W	W10_2013	46
2013	W15	W	W15_2013	22
2013	W17	W	W17_2013	22
2013	W19	W	W19_2013	28
2013	W20	W	W20_2013	36
2013	W43	W	W43_2013	23
2013	W45	W	W45_2013	29
2013	W50	W	W50_2013	30
2014	B01	B	B01_2014	39
2014	B10	B	B10_2014	35
2014	B12	B	B12_2014	38
2014	B14	B	B14_2014	24
2014	B16	B	B16_2014	47
2014	B21	B	B21_2014	49
2014	B25	B	B25_2014	37
2014	B31	B	B31_2014	41
2014	B34	B	B34_2014	36
2014	B51	B	B51_2014	41
2014	H04	H	H04_2014	36
2014	H18	H	H18_2014	31
2014	H19	H	H19_2014	54
2014	H20	H	H20_2014	33
2014	H22	H	H22_2014	10
2014	H27	H	H27_2014	12
2014	H29	H	H29_2014	46
2014	H32	H	H32_2014	44
2014	H38	H	H38_2014	59
2014	H40	H	H40_2014	53
2014	W01	W	W01_2014	36
2014	W05	W	W05_2014	41
2014	W08	W	W08_2014	25
2014	W09	W	W09_2014	41
2014	W10	W	W10_2014	38
2014	W13	W	W13_2014	35
2014	W14	W	W14_2014	9
2014	W16	W	W16_2014	26
2014	W18	W	W18_2014	15
2014	W51	W	W51_2014	33
2015	B03	B	B03_2015	38
2015	B06	B	B06_2015	37
2015	B10	B	B10_2015	36
2015	B11	B	B11_2015	39
2015	B17	B	B17_2015	37
2015	B26	B	B26_2015	22
2015	B31	B	B31_2015	44
2015	B37	B	B37_2015	41
2015	B42	B	B42_2015	35
2015	B60	B	B60_2015	35
2015	B70	B	B70_2015	29
2015	H18	H	H18_2015	46
2015	H22	H	H22_2015	11
2015	H23	H	H23_2015	72
2015	H26	H	H26_2015	48
2015	H27	H	H27_2015	19
2015	H29	H	H29_2015	64
2015	H32	H	H32_2015	34
2015	H36	H	H36_2015	53
2015	H38	H	H38_2015	46
2015	H40	H	H40_2015	56
2015	H50	H	H50_2015	50
2015	W01	W	W01_2015	39
2015	W05	W	W05_2015	50
2015	W06	W	W06_2015	49
2015	W09	W	W09_2015	41
2015	W10	W	W10_2015	24
2015	W11	W	W11_2015	40
2015	W12	W	W12_2015	21
2015	W13	W	W13_2015	35
2015	W14	W	W14_2015	8
2015	W16	W	W16_2015	19
2015	W70	W	W70_2015	21
2015	W80	W	W80_2015	35
2016	B01	B	B01_2016	34
2016	B03	B	B03_2016	38
2016	B07	B	B07_2016	43
2016	B08	B	B08_2016	24
2016	B09	B	B09_2016	33
2016	B19	B	B19_2016	45
2016	B20	B	B20_2016	38
2016	B30	B	B30_2016	33
2016	B31	B	B31_2016	44
2016	B40	B	B40_2016	15
2016	B75	B	B75_2016	37
2016	H18	H	H18_2016	51
2016	H22	H	H22_2016	13
2016	H24	H	H24_2016	54
2016	H26	H	H26_2016	27
2016	H27	H	H27_2016	30
2016	H29	H	H29_2016	31
2016	H32	H	H32_2016	41
2016	H34	H	H34_2016	23
2016	H38	H	H38_2016	56
2016	H40	H	H40_2016	66
2016	W09	W	W09_2016	42
2016	W11	W	W11_2016	38
2016	W14	W	W14_2016	40
2016	W43	W	W43_2016	39
2016	W47	W	W47_2016	55
2016	W49	W	W49_2016	40
2016	W51	W	W51_2016	36
2016	W52	W	W52_2016	39
2016	W62	W	W62_2016	43
2016	W63	W	W63_2016	33
2017	B01	B	B01_2017	35
2017	B03	B	B03_2017	37
2017	B10	B	B10_2017	50
2017	B28	B	B28_2017	35
2017	B29	B	B29_2017	24
2017	B31	B	B31_2017	56
2017	B32	B	B32_2017	36
2017	B36	B	B36_2017	33
2017	B37	B	B37_2017	35
2017	B42	B	B42_2017	44
2017	H18	H	H18_2017	27
2017	H22	H	H22_2017	9
2017	H23	H	H23_2017	53
2017	H26	H	H26_2017	59
2017	H27	H	H27_2017	17
2017	H29	H	H29_2017	68
2017	H32	H	H32_2017	17
2017	H36	H	H36_2017	59
2017	H38	H	H38_2017	58
2017	H40	H	H40_2017	62
2017	W11	W	W11_2017	34
2017	W13	W	W13_2017	27
2017	W43	W	W43_2017	32
2017	W47	W	W47_2017	70
2017	W48	W	W48_2017	46
2017	W49	W	W49_2017	24
2017	W51	W	W51_2017	24
2017	W56	W	W56_2017	40
2017	W60	W	W60_2017	36
2017	W64	W	W64_2017	33
2018	B03	B	B03_2018	32
2018	B10	B	B10_2018	33
2018	B17	B	B17_2018	46
2018	B26	B	B26_2018	41
2018	B29	B	B29_2018	28
2018	B33	B	B33_2018	24
2018	B35	B	B35_2018	41
2018	B36	B	B36_2018	33
2018	B37	B	B37_2018	33
2018	B40	B	B40_2018	36
2018	H18	H	H18_2018	32
2018	H22	H	H22_2018	12
2018	H23	H	H23_2018	50
2018	H26	H	H26_2018	66
2018	H27	H	H27_2018	37
2018	H29	H	H29_2018	50
2018	H32	H	H32_2018	33
2018	H34	H	H34_2018	41
2018	H36	H	H36_2018	55
2018	H40	H	H40_2018	66
2018	W14	W	W14_2018	46
2018	W16	W	W16_2018	27
2018	W47	W	W47_2018	39
2018	W50	W	W50_2018	38
2018	W51	W	W51_2018	39
2018	W53	W	W53_2018	34
2018	W57	W	W57_2018	72
2018	W58	W	W58_2018	30
2018	W61	W	W61_2018	40
2018	W63	W	W63_2018	39
2019	B03	B	B03_2019	37
2019	B10	B	B10_2019	46
2019	B17	B	B17_2019	46
2019	B26	B	B26_2019	40
2019	B29	B	B29_2019	25
2019	B33	B	B33_2019	29
2019	B35	B	B35_2019	39
2019	B36	B	B36_2019	45
2019	B37	B	B37_2019	41
2019	B40	B	B40_2019	43
2019	H18	H	H18_2019	43
2019	H22	H	H22_2019	19
2019	H23	H	H23_2019	30
2019	H26	H	H26_2019	44
2019	H27	H	H27_2019	21
2019	H29	H	H29_2019	56
2019	H32	H	H32_2019	32
2019	H34	H	H34_2019	42
2019	H36	H	H36_2019	59
2019	H40	H	H40_2019	60
2019	W14	W	W14_2019	26
2019	W16	W	W16_2019	56
2019	W47	W	W47_2019	45
2019	W50	W	W50_2019	45
2019	W51	W	W51_2019	43
2019	W53	W	W53_2019	47
2019	W57	W	W57_2019	44
2019	W58	W	W58_2019	36
2019	W61	W	W61_2019	39
2019	W63	W	W63_2019	35
2020	B03	B	B03_2020	38
2020	B10	B	B10_2020	31
2020	B17	B	B17_2020	55
2020	B25	B	B25_2020	43
2020	B35	B	B35_2020	41
2020	B40	B	B40_2020	35
2020	B42	B	B42_2020	49
2020	B51	B	B51_2020	40
2020	B53	B	B53_2020	44
2020	B55	B	B55_2020	37
2020	B57	B	B57_2020	40
2020	B59	B	B59_2020	49
2020	B63	B	B63_2020	46
2020	H119	H	H119_2020	34
2020	H16	H	H16_2020	40
2020	H18	H	H18_2020	30
2020	H19	H	H19_2020	72
2020	H22	H	H22_2020	22
2020	H23	H	H23_2020	42
2020	H26	H	H26_2020	64
2020	H27	H	H27_2020	18
2020	H29	H	H29_2020	73
2020	H32	H	H32_2020	45
2020	H38	H	H38_2020	59
2020	H40	H	H40_2020	67
2020	H52	H	H52_2020	17
2020	H56	H	H56_2020	53
2020	W09	W	W09_2020	43
2020	W10	W	W10_2020	31
2020	W13	W	W13_2020	45
2020	W41	W	W41_2020	26
2020	W43	W	W43_2020	30
2020	W47	W	W47_2020	51
2020	W49	W	W49_2020	24
2020	W51	W	W51_2020	43
2020	W52	W	W52_2020	50
2020	W59	W	W59_2020	33
2020	W65	W	W65_2020	28
2020	W81	W	W81_2020	39
2020	W84	W	W84_2020	55
2021	B03	B	B03_2021	30
2021	B10	B	B10_2021	35
2021	B17	B	B17_2021	45
2021	B25	B	B25_2021	46
2021	B35	B	B35_2021	49
2021	B40	B	B40_2021	46
2021	B51	B	B51_2021	49
2021	B53	B	B53_2021	31
2021	B57	B	B57_2021	29
2021	B59	B	B59_2021	40
2021	B63	B	B63_2021	34
2021	H119	H	H119_2021	68
2021	H18	H	H18_2021	29
2021	H22	H	H22_2021	37
2021	H23	H	H23_2021	61
2021	H27	H	H27_2021	30
2021	H29	H	H29_2021	56
2021	H32	H	H32_2021	23
2021	H38	H	H38_2021	52
2021	H40	H	H40_2021	64
2021	H56	H	H56_2021	57
2021	W09	W	W09_2021	38
2021	W10	W	W10_2021	35
2021	W13	W	W13_2021	39
2021	W41	W	W41_2021	38
2021	W43	W	W43_2021	27
2021	W47	W	W47_2021	47
2021	W49	W	W49_2021	26
2021	W52	W	W52_2021	39
2021	W59	W	W59_2021	26
2021	W65	W	W65_2021	32
2021	W84	W	W84_2021	44
2022	B03	B	B03_2022	24
2022	B10	B	B10_2022	37
2022	B17	B	B17_2022	54
2022	B25	B	B25_2022	33
2022	B35	B	B35_2022	63
2022	B40	B	B40_2022	38
2022	B51	B	B51_2022	40
2022	B53	B	B53_2022	48
2022	B57	B	B57_2022	38
2022	B63	B	B63_2022	50
2022	H119	H	H119_2022	38
2022	H18	H	H18_2022	21
2022	H22	H	H22_2022	24
2022	H23	H	H23_2022	71
2022	H27	H	H27_2022	23
2022	H29	H	H29_2022	52
2022	H32	H	H32_2022	17
2022	H38	H	H38_2022	68
2022	H40	H	H40_2022	54
2022	H56	H	H56_2022	57
2022	W09	W	W09_2022	31
2022	W10	W	W10_2022	31
2022	W13	W	W13_2022	38
2022	W41	W	W41_2022	38
2022	W43	W	W43_2022	27
2022	W47	W	W47_2022	44
2022	W49	W	W49_2022	32
2022	W52	W	W52_2022	49
2022	W59	W	W59_2022	24
2022	W65	W	W65_2022	38
2023	B01	B	B01_2023	48
2023	B03	B	B03_2023	35
2023	B10	B	B10_2023	38
2023	B16	B	B16_2023	36
2023	B17	B	B17_2023	40
2023	B21	B	B21_2023	39
2023	B31	B	B31_2023	40
2023	B35	B	B35_2023	51
2023	B37	B	B37_2023	44
2023	B40	B	B40_2023	47
2023	B42	B	B42_2023	35
2023	B51	B	B51_2023	34
2023	B55	B	B55_2023	40
2023	B57	B	B57_2023	34
2023	B59	B	B59_2023	53
2023	B63	B	B63_2023	36
2023	H119	H	H119_2023	69
2023	H18	H	H18_2023	33
2023	H19	H	H19_2023	54
2023	H22	H	H22_2023	26
2023	H26	H	H26_2023	76
2023	H27	H	H27_2023	35
2023	H29	H	H29_2023	47
2023	H32	H	H32_2023	24
2023	H36	H	H36_2023	44
2023	H38	H	H38_2023	40
2023	H40	H	H40_2023	63
2023	H52	H	H52_2023	23
2023	W05	W	W05_2023	40
2023	W08	W	W08_2023	23
2023	W09	W	W09_2023	39
2023	W10	W	W10_2023	34
2023	W11	W	W11_2023	40
2023	W13	W	W13_2023	44
2023	W14	W	W14_2023	39
2023	W16	W	W16_2023	46
2023	W18	W	W18_2023	16
2023	W41	W	W41_2023	29
2023	W43	W	W43_2023	25
2023	W47	W	W47_2023	45
2023	W51	W	W51_2023	47
2023	W59	W	W59_2023	36
2023	W65	W	W65_2023	37
2023	W81	W	W81_2023	46
2024	B01	B	B01_2024	29
2024	B03	B	B03_2024	33
2024	B10	B	B10_2024	42
2024	B17	B	B17_2024	57
2024	B21	B	B21_2024	43
2024	B25	B	B25_2024	35
2024	B31	B	B31_2024	47
2024	B37	B	B37_2024	42
2024	B40	B	B40_2024	40
2024	B42	B	B42_2024	45
2024	B51	B	B51_2024	32
2024	H18	H	H18_2024	33
2024	H19	H	H19_2024	63
2024	H22	H	H22_2024	21
2024	H23	H	H23_2024	55
2024	H26	H	H26_2024	70
2024	H27	H	H27_2024	20
2024	H29	H	H29_2024	57
2024	H32	H	H32_2024	23
2024	H34	H	H34_2024	47
2024	H36	H	H36_2024	51
2024	H38	H	H38_2024	61
2024	H40	H	H40_2024	51
2024	W05	W	W05_2024	51
2024	W08	W	W08_2024	20
2024	W09	W	W09_2024	32
2024	W10	W	W10_2024	28
2024	W13	W	W13_2024	37
2024	W14	W	W14_2024	43
2024	W16	W	W16_2024	55
2024	W27	W	W27_2024	44
2024	W43	W	W43_2024	25
2024	W50	W	W50_2024	39
2024	W51	W	W51_2024	50
