# Supplementary material for: Local-scale increase masks landscape-scale loss of species richness in managed Pannonian grasslands
Source: Landsc Ecol. 2025 Nov 25;41(1):10. doi: 10.1007/s10980-025-02256-0 (PMC12738669; doi:10.1007/s10980-025-02256-0)
Supplement: Supplementary file 2 — Supplementary file2 (XLSX 24 KB) [file 10980_2025_2256_MOESM2_ESM.xlsx]

## Sheet: Sheet1
ID	Taxon_Orig	Taxon_FOEK
1	Abietinella abietina	None
2	Acer negundo	shrub
3	Acer species	shrub
4	Achillea aspleniifolia	Achillea millefolium agg.
5	Achillea collina	Achillea millefolium agg.
6	Achillea millefolium	Achillea millefolium agg.
7	Achillea millefolium agg.	Achillea millefolium agg.
8	Achillea millefolium ssp. millefolium	Achillea millefolium agg.
9	Achillea pannonica	Achillea millefolium agg.
10	Achillea roseoalba	Achillea millefolium agg.
11	Acinos alpinus	Clinopodium acinos
12	Acinos arvensis	Clinopodium acinos
13	Aethusa cynapium	Aethusa cynapium
14	Agrimonia eupatoria	Agrimonia eupatoria
15	Agrostis gigantea	Agrostis stolonifera agg.
16	Agrostis stolonifera	Agrostis stolonifera agg.
17	Agrostis stolonifera agg.	Agrostis stolonifera agg.
18	Ailanthus altissima	shrub
19	Ajuga genevensis	Ajuga genevensis
20	Alisma plantago-aquatica	Alisma plantago-aquatica
21	Alisma species	None
22	Allium angulosum	Allium angulosum
23	Allium oleraceum	None
24	Allium rotundum	Allium rotundum
25	Allium scorodoprasum	Allium scorodoprasum
26	Allium sp.	None
27	Allium species	None
28	Allium sphaerocephalon	Allium sphaerocephalon
29	Allium vineale	Allium vineale
30	Alopecurus myosuroides	Alopecurus myosuroides
31	Alopecurus pratensis	Alopecurus pratensis
32	Alyssum alyssoides	Alyssum alyssoides
33	Alyssum sp.	Alyssum alyssoides
34	Amaranthus retroflexus	Amaranthus retroflexus
35	Amaranthus species	None
36	Ambrosia artemisiifolia	Ambrosia artemisiifolia
37	Anacamptis coriophora	Anacamptis coriophora
38	Anacamptis morio	Anacamptis morio
39	Anagallis arvensis	Anagallis arvensis
40	Anchusa officinalis	Anchusa officinalis
41	Anthemis arvensis	Anthemis arvensis
42	Anthemis austriaca	Anthemis austriaca
43	Anthemis ruthenica	Anthemis austriaca
44	Anthemis tinctoria	Anthemis austriaca
45	Anthriscus sylvestris	Anthriscus sylvestris
46	Anthyllis vulneraria	Anthyllis vulneraria
47	Anthyllis vulneraria ssp. valesiaca	Anthyllis vulneraria
48	Anthyllis vulneraria ssp. vulneraria	Anthyllis vulneraria
49	Apera spica-venti	Apera spica-venti
50	Arabis auriculata	Arabis auriculata
51	Arabis sagittata	Arabis sagittata
52	Arabis sp.	None
53	Arenaria serpyllifolia	Arenaria serpyllifolia agg.
54	Arenaria serpyllifolia agg.	Arenaria serpyllifolia agg.
55	Arenaria serpyllifolia s.str.	Arenaria serpyllifolia agg.
56	Arrhenatherum elatius	Arrhenatherum elatius
57	Artemisia absinthium	Artemisia absinthium
58	Artemisia austriaca	Artemisia austriaca
59	Artemisia campestris	Artemisia campestris
60	Artemisia campestris agg.	Artemisia campestris
61	Artemisia santonicum	Artemisia santonicum
62	Artemisia vulgaris	Artemisia vulgaris
63	Artemisia vulgaris agg.	Artemisia vulgaris
64	Asparagus officinalis	Asparagus officinalis
65	Asperula cynanchica	Asperula cynanchica
66	Aster linosyris	Galatella linosyris
67	Aster tripolium	Tripolium pannonicum
68	Aster tripolium ssp. pannonicus	Tripolium pannonicum
69	Aster tripolium ssp.pannonicum	Tripolium pannonicum
70	Astragalus asper	Astragalus asper
71	Astragalus austriacus	Astragalus austriacus
72	Astragalus onobrychis	Astragalus onobrychis
73	Astragalus sulcatus	Astragalus sulcatus
74	Atriplex prostrata	Atriplex prostrata
75	Avena fatua	Avena fatua
76	Avena sativa	None
77	Avenula pubescens	Homalotrichon pubescens
78	Avenula pubescens ssp. pubescens	Homalotrichon pubescens
79	Ballota nigra	Ballota nigra
80	Barbarea vulgaris	Barbarea vulgaris
81	Bellis perennis	Bellis perennis
82	Berteroa incana	Berteroa incana
83	Betonica officinalis	Betonica officinalis
84	Betula pendula	shrub
85	Bolboschoenus maritimus	Bolboschoenus maritimus agg.
86	Bothriochloa ischaemum	Bothriochloa ischaemum
87	Brachypodium pinnatum	Brachypodium pinnatum
88	Briza media	Briza media
89	Bromus arvensis	Bromus arvensis
90	Bromus commutatus	Bromus commutatus
91	Bromus erectus	Bromus erectus
92	Bromus erectus agg.	Bromus erectus
93	Bromus hordeaceus	Bromus hordeaceus
94	Bromus hordeaceus ssp. hordeaceus	Bromus hordeaceus
95	Bromus inermis	Bromus inermis
96	Bromus japonicus	Bromus japonicus
97	Bromus sp.	None
98	Bromus squarrosus	Bromus squarrosus
99	Bromus sterilis	Bromus sterilis
100	Bromus tectorum	Bromus tectorum
101	Bupleurum falcatum	Bupleurum falcatum
102	Bupleurum rotundifolium	Bupleurum tenuissimum
103	Bupleurum tenuissimum	Bupleurum tenuissimum
104	Calamagrostis epigejos	Calamagrostis epigejos
105	Calluna vulgaris	None
106	Calystegia sepium	Calystegia sepium
107	Calystegia sepium agg.	Calystegia sepium
108	Camelina microcarpa	Camelina microcarpa
109	Camphorosma annua	Camphorosma annua
110	Capsella bursa-pastoris	Capsella bursa-pastoris
111	Cardaria draba	Lepidium draba
112	Carduus acanthoides	Carduus acanthoides
113	Carduus nutans	Carduus nutans
114	Carduus species	None
115	Carex acuta	Carex acuta
116	Carex acutiformis	Carex acutiformis
117	Carex caryophyllea	Carex caryophyllea
118	Carex davalliana	Carex davalliana
119	Carex distans	Carex distans
120	Carex divisa	Carex divisa
121	Carex elata	Carex elata
122	Carex flacca	Carex flacca
123	Carex flava	Carex flava agg.
124	Carex flava agg.	Carex flava agg.
125	Carex gracilis	Carex acuta
126	Carex hirta	Carex hirta
127	Carex hostiana	Carex hostiana
128	Carex lasiocarpa	None
129	Carex lepidocarpa	Carex liparocarpos
130	Carex liparocarpos	Carex liparocarpos
131	Carex melanostachya	Carex melanostachya
132	Carex otrubae	Carex otrubae
133	Carex panicea	Carex panicea
134	Carex pilulifera	Carex caryophyllea
135	Carex praecox	Carex praecox
136	Carex repens	None
137	Carex riparia	Carex riparia
138	Carex sp.	None
139	Carex species	None
140	Carex stenophylla	Carex stenophylla
141	Carex tomentosa	Carex tomentosa
142	Carex transsilvanica	None
143	Carex vulpina	Carex otrubae
144	Carex vulpina agg.	Carex otrubae
145	Carlina acaulis	None
146	Carlina sp.	None
147	Carlina vulgaris	Carlina vulgaris agg.
148	Carlina vulgaris agg.	Carlina vulgaris agg.
149	Carum carvi	Carum carvi
150	Centaurea jacea	Centaurea jacea ssp. angustifolia
151	Centaurea jacea ssp. angustifolia	Centaurea jacea ssp. angustifolia
152	Centaurea pannonica	Centaurea jacea ssp. angustifolia
153	Centaurea scabiosa	Centaurea scabiosa
154	Centaurea stoebe s.lat.	Centaurea stoebe s.lat.
155	Centaurea stoebe ssp. australis	Centaurea stoebe s.lat.
156	Centaurea stoebe ssp. stoebe	Centaurea stoebe s.lat.
157	Centaurium littorale	Centaurium littorale
158	Centaurium pulchellum	Centaurium pulchellum
159	Cerastium arvense	Cerastium arvense
160	Cerastium dubium	Cerastium dubium
161	Cerastium glomeratum	Cerastium glomeratum
162	Cerastium glutinosum	Cerastium pumilum agg.
163	Cerastium holosteoides	Cerastium holosteoides
164	Cerastium pedunculatum	None
165	Cerastium pumilum	Cerastium pumilum agg.
166	Cerastium pumilum agg.	Cerastium pumilum agg.
167	Cerastium semidecandrum	Cerastium semidecandrum
168	Cerastium sp.	None
169	Cerastium species	None
170	Cerinthe minor	Cerinthe minor
171	Chenopodium album	Chenopodium album agg.
172	Chenopodium album agg.	Chenopodium album agg.
173	Chenopodium chenopodioides	Chenopodium chenopodioides
174	Chenopodium glaucum	Chenopodium glaucum
175	Chenopodium hybridum	Chenopodium hybridum
176	Chenopodium species	None
177	Chondrilla juncea	Chondrilla juncea
178	Cichorium intybus	Cichorium intybus
179	Circaea lutetiana	None
180	Cirsium acaule	None
181	Cirsium arvense	Cirsium arvense
182	Cirsium brachycephalum	Cirsium brachycephalum
183	Cirsium canum	Cirsium canum
184	Cirsium heterophyllum	None
185	Cirsium species	None
186	Cirsium tuberosum	None
187	Cirsium vulgare	Cirsium vulgare
188	Cladium mariscus	Cladium mariscus
189	Clematis recta	None
190	Clematis vitalba	Clematis vitalba
191	Consolida ajacis	Consolida regalis
192	Consolida regalis	Consolida regalis
193	Convolvulus arvensis	Convolvulus arvensis
194	Conyza canadensis	Conyza canadensis
195	Cornus mas	shrub
196	Cornus sanguinea	shrub
197	Coronilla varia	Securigera varia
198	Cosmos bipinnatus	None
199	Crataegus monogyna	shrub
200	Crepis biennis	Crepis biennis
201	Crepis capillaris	Crepis capillaris
202	Crepis foetida	Crepis foetida s. lat.
203	Crepis foetida agg.	Crepis foetida s. lat.
204	Crepis foetida s.str.	Crepis foetida s. lat.
205	Crepis paludosa	None
206	Crepis rhoeadifolia	Crepis foetida s. lat.
207	Crepis setosa	Crepis setosa
208	Crepis tectorum	Crepis tectorum
209	Cruciata laevipes	Cruciata laevipes
210	Cruciata pedemontana	Cruciata pedemontana
211	Cuscuta epilinum	Cuscuta epithymum
212	Cuscuta epithymum	Cuscuta epithymum
213	Cuscuta epithymum ssp. epithymum	Cuscuta epithymum
214	Cuscuta sp.	Cuscuta epithymum
215	Cynodon dactylon	Cynodon dactylon
216	Cynoglossum hungaricum	Cynoglossum officinale
217	Cynoglossum officinale	Cynoglossum officinale
218	Cynoglossum sp.	Cynoglossum officinale
219	Cyperus flavescens	None
220	Dactylis glomerata	Dactylis glomerata
221	Dactylis glomerata agg.	Dactylis glomerata
222	Dactylis glomerata ssp. glomerata	Dactylis glomerata
223	Dactylis glomerata ssp. slovenica	Dactylis glomerata
224	Dactyloctenium sp.	Dactylis glomerata
225	Daucus carota	Daucus carota
226	Deschampsia cespitosa	Deschampsia cespitosa
227	Descurainia sophia	Descurainia sophia
228	Desmatodon wilczekii	None
229	Dianthus carthusianorum	Dianthus carthusianorum s. lat.
230	Dianthus pontederae	Dianthus carthusianorum s. lat.
231	Digitaria sanguinalis	Digitaria sanguinalis
232	Dorycnium germanicum	Dorycnium germanicum
233	Ecballium elaterium	None
234	Echinochloa sp.	Echinochloa crus-galli
235	Echinops sphaerocephalus	Echinops sphaerocephalus
236	Echium vulgare	Echium vulgare
237	Elaeagnus angustifolia	shrub
238	Eleocharis quinqueflora	Eleocharis quinqueflora
239	Eleocharis uniglumis	Eleocharis uniglumis
240	Elymus arenarius	None
241	Elymus caninus	Elymus caninus
242	Elymus hispidus	Elymus hispidus
243	Elymus repens	Elymus repens
244	Epilobium ciliatum	None
245	Epilobium species	None
246	Epilobium tetragonum	Epilobium tetragonum
247	Equisetum arvense	Equisetum arvense
248	Equisetum palustre	Equisetum palustre
249	Equisetum pratense	Equisetum arvense
250	Equisetum ramosissimum	Equisetum ramosissimum
251	Erigeron acris	Erigeron acris
252	Erigeron acris ssp. acris	Erigeron acris
253	Erigeron annuus	Erigeron annuus
254	Erigeron annuus ssp. septentrionalis	Erigeron annuus
255	Erigeron annuus ssp. strigosus	Erigeron annuus
256	Erigeron canadensis	Conyza canadensis
257	Erigeron sp.	None
258	Eriophorum angustifolium	Eriophorum angustifolium
259	Erodium ciconium	Erodium cicutarium
260	Erodium cicutarium	Erodium cicutarium
261	Erophila verna	Draba verna s.str.
262	Erophila verna agg.	Draba verna s.str.
263	Eryngium campestre	Eryngium campestre
264	Eryngium maritimum	Eryngium campestre
265	Erysimum andrzejowskianum	Erysimum diffusum agg.
266	Erysimum diffusum agg.	Erysimum diffusum agg.
267	Erysimum diffusum s.str.	Erysimum diffusum agg.
268	Euphorbia cyparissias	Euphorbia cyparissias
269	Euphorbia esula	Euphorbia esula agg.
270	Euphorbia esula agg.	Euphorbia esula agg.
271	Euphorbia seguieriana	Euphorbia seguieriana
272	Euphorbia stricta	Euphrasia stricta
273	Euphorbia verrucosa	Euphorbia verrucosa
274	Euphrasia officinalis	Euphrasia officinalis
275	Euphrasia stricta	Euphrasia stricta
276	Euphrasia stricta agg.	Euphrasia stricta
277	Fagopyrum esculentum	Fagopyrum esculentum
278	Falcaria vulgaris	Falcaria vulgaris
279	Fallopia convolvulus	Fallopia convolvulus
280	Festuca amethystina ssp. ritschlii	None
281	Festuca arundinacea	Festuca arundinacea
282	Festuca arundinacea ssp. arundinacea	Festuca arundinacea
283	Festuca gigantea	Festuca arundinacea
284	Festuca ovina	Festuca ovina agg.
285	Festuca ovina agg.	Festuca ovina agg.
286	Festuca picturata	Festuca rupicola
287	Festuca pratensis agg.	Festuca arundinacea
288	Festuca pratensis s.str.	Festuca arundinacea
289	Festuca pratensis ssp. pratensis	Festuca arundinacea
290	Festuca pseudodalmatica	Festuca pseudovina
291	Festuca pseudovina	Festuca pseudovina
292	Festuca rubra	Festuca rubra agg.
293	Festuca rubra agg.	Festuca rubra agg.
294	Festuca rupicaprina	Festuca rupicola
295	Festuca rupicola	Festuca rupicola
296	Festuca sp.	None
297	Festuca species	None
298	Festuca trichophylla	Festuca rubra agg.
299	Festuca valesiaca	Festuca pseudovina
300	Filago arvensis	Filago arvensis
301	Filago sp.	None
302	Filago vulgaris	Filago vulgaris
303	Filago vulgaris agg.	Filago vulgaris
304	Filipendula vulgaris	Filipendula vulgaris
305	Fissidens viridulus	None
306	Fragaria vesca	Fragaria viridis
307	Fragaria viridis	Fragaria viridis
308	Fraxinus excelsior	shrub
309	Fraxinus pennsylvanica	shrub
310	Fraxinus sp.	shrub
311	Fuscidea viridis	None
312	Galatella linosyris	Galatella linosyris
313	Galium album s.lat.	Galium mollugo agg.
314	Galium album s.str.	Galium mollugo agg.
315	Galium aparine	Galium aparine
316	Galium aparine agg.	Galium aparine
317	Galium glaucum	Galium glaucum
318	Galium lucidum	None
319	Galium mollugo	Galium mollugo agg.
320	Galium mollugo agg.	Galium mollugo agg.
321	Galium palustre	Galium palustre
322	Galium verrucosum	Galium verum agg.
323	Galium verum	Galium verum agg.
324	Galium verum agg.	Galium verum agg.
325	Genista tinctoria	Genista tinctoria
326	Geranium dissectum	Geranium dissectum
327	Geranium pusillum	Geranium pusillum
328	Geranium robertianum	Geranium robertianum
329	Geranium sanguineum	None
330	Globularia bisnagarica	Globularia bisnagarica
331	Globularia punctata	Globularia bisnagarica
332	Gypsophila muralis	Gypsophila muralis
333	Haemotomma ochroleucu var. ochroleucu	None
334	Helminthotecum echioides	None
335	Hieracium bauhinii	Hieracium bauhinii
336	Hieracium caespitosum	Hieracium caespitosum
337	Hieracium cymosum	Hieracium bauhinii
338	Hieracium densiflorum	Hieracium bauhinii
339	Hieracium lactucella	Hieracium lactucella
340	Hieracium pilosella	Hieracium pilosella
341	Hieracium pilosum	Hieracium pilosella
342	Hieracium species	None
343	Holcus lanatus	Holcus lanatus
344	Holosteum umbellatum	Holosteum umbellatum
345	Homalotrichon pubescens	Homalotrichon pubescens
346	Hordeum murinum	Hordeum murinum
347	Hordeum murinum agg.	Hordeum murinum
348	Hordeum vulgare	Hordeum murinum
349	Hypericum perforatum	Hypericum perforatum
350	Hypochaeris glabra	Hypochaeris radicata
351	Hypochaeris radicata	Hypochaeris radicata
352	Inula britannica	Inula britannica
353	Inula hirta	Inula hirta
354	Inula salicina	Inula salicina
355	Iris pumila	Iris pumila
356	Iris spuria	Iris spuria
357	Juglans regia	shrub
358	Juncus acutiflorus	Juncus articulatus
359	Juncus articulatus	Juncus articulatus
360	Juncus bufonius	None
361	Juncus compressus	Juncus compressus
362	Juncus effusus	Juncus effusus
363	Juncus gerardii	Juncus gerardii
364	Juncus maritimus	Juncus maritimus
365	Knautia arvensis	Knautia arvensis
366	Knautia arvensis agg.	Knautia arvensis
367	Knautia arvensis ssp. arvensis	Knautia arvensis
368	Knautia sp.	Knautia arvensis
369	Koeleria gracilis	Koeleria macrantha
370	Koeleria macrantha	Koeleria macrantha
371	Koeleria pyramidata agg.	Koeleria macrantha
372	Lactuca sativa	None
373	Lactuca serriola	Lactuca serriola
374	Lactuca sp.	None
375	Lamium amplexicaule	Lamium amplexicaule
376	Lathyrus hirsutus	Lathyrus hirsutus
377	Lathyrus pannonicus s.lat.	None
378	Lathyrus pratensis	Lathyrus pratensis
379	Lathyrus sativus	None
380	Lathyrus tuberosus	Lathyrus tuberosus
381	Leontodon hispidus	Leontodon hispidus
382	Leontodon incanus	None
383	Leontodon saxatilis	Leontodon saxatilis
384	Leontodon species	None
385	Lepidium campestre	Lepidium campestre
386	Lepidium cartilagineum	Lepidium cartilagineum
387	Lepidium draba	Lepidium draba
388	Lepidium graminifolium	None
389	Lepidium latifolium	None
390	Lepidium ruderale	Lepidium ruderale
391	Leptogium corniculatum	None
392	Leucanthemum ircutianum	Leucanthemum vulgare agg.
393	Leucanthemum vulgare	Leucanthemum vulgare agg.
394	Leucanthemum vulgare agg.	Leucanthemum vulgare agg.
395	Ligustrum vulgare	shrub
396	Linaria genistifolia	Linaria genistifolia
397	Linaria genistifolia agg.	Linaria genistifolia
398	Linaria vulgaris	Linaria vulgaris
399	Linaria vulgaris agg.	Linaria vulgaris
400	Linum austriacum	Linum austriacum
401	Linum austriacum ssp. austriacum	Linum austriacum
402	Linum catharticum	Linum catharticum
403	Lolium multiflorum	Lolium multiflorum
404	Lolium perenne	Lolium perenne
405	Lotus borbasii	Lotus borbasii
406	Lotus corniculatus	Lotus corniculatus
407	Lotus corniculatus agg.	Lotus corniculatus
408	Lotus corniculatus var. alpicola	Lotus corniculatus
409	Lotus glaber	Lotus tenuis
410	Lotus maritimus	Lotus maritimus
411	Lotus pedunculatus	Lotus corniculatus
412	Lotus tenuis	Lotus tenuis
413	Luzula campestris	Luzula campestris agg.
414	Luzula campestris agg.	Luzula campestris agg.
415	Luzula multiflora s.lat.	Luzula campestris agg.
416	Lycium barbarum	shrub
417	Lycopus europaeus	Lycopus europaeus
418	Lysimachia vulgaris	Lysimachia vulgaris
419	Lythrum hyssopifolia	Lythrum hyssopifolia
420	Lythrum salicaria	Lythrum salicaria
421	Madia sativa	None
422	Malus domestica	shrub
423	Malva neglecta	Malva neglecta
424	Matricaria chamomilla	Matricaria chamomilla
425	Matricaria discoidea	Matricaria discoidea
426	Medicago falcata	Medicago falcata
427	Medicago lupulina	Medicago lupulina
428	Medicago minima	Medicago minima
429	Medicago monspeliaca	Medicago monspeliaca
430	Medicago sativa	Medicago sativa agg.
431	Medicago sativa agg.	Medicago sativa agg.
432	Medicago varia (falcata x sativa)	Medicago sativa agg.
433	Medicago x varia	Medicago sativa agg.
434	Melica ciliata	Melica transsilvanica
435	Melica ciliata agg.	Melica transsilvanica
436	Melica transsilvanica	Melica transsilvanica
437	Melilotus albus	Melilotus albus
438	Melilotus dentatus	Melilotus dentatus
439	Melilotus officinalis	Melilotus officinalis
440	Melilotus sp.	None
441	Mentha aquatica	Mentha aquatica
442	Mentha arvensis	Mentha arvensis
443	Mentha species	None
444	Mercurialis annua	Mercurialis annua
445	Microrrhinum minus	Microrrhinum minus
446	Molinia arundinacea	Molinia caerulea agg.
447	Molinia caerulea	Molinia caerulea agg.
448	Molinia caerulea agg.	Molinia caerulea agg.
449	Morus nigra	shrub
450	Muscari comosum	Muscari comosum
451	Muscari neglectum	Muscari neglectum
452	Myosotis arvensis	Myosotis arvensis
453	Myosotis ramosissima	Myosotis ramosissima
454	Myosotis species	None
455	Myosotis stricta	Myosotis stricta
456	Nonea erecta	Nonea pulla
457	Nonea pulla	Nonea pulla
458	Odontites ruber agg.	Odontites vulgaris agg.
459	Odontites vernus	Odontites vulgaris agg.
460	Odontites vulgaris	Odontites vulgaris agg.
461	Odontoschisma denudatum	None
462	Oenothera biennis	Oenothera biennis
463	Onobrychis viciifolia	Onobrychis viciifolia agg.
464	Onobrychis viciifolia agg.	Onobrychis viciifolia agg.
465	Ononis spinosa	Ononis spinosa
466	Ononis spinosa agg.	Ononis spinosa
467	Ononis spinosa ssp. austriaca	Ononis spinosa
468	Ononis spinosa ssp. spinosa	Ononis spinosa
469	Ophrys species	Ophrys sphegodes
470	Ophrys sphegodes	Ophrys sphegodes
471	Ophrys sphegodes agg.	Ophrys sphegodes
472	Orchis coriophora	Anacamptis coriophora
473	Orchis militaris	None
474	Orchis morio	Anacamptis morio
475	Orchis palustris	Anacamptis palustris
476	Orchis species	None
477	Ornithogalum kochii	Ornithogalum kochii
478	Ornithogalum umbellatum agg.	Ornithogalum kochii
479	Oxalis dillenii	Oxalis stricta
480	Papaver dubium s.lat.	Papaver dubium s.lat.
481	Papaver rhoeas	Papaver rhoeas
482	Pastinaca sativa	Pastinaca sativa
483	Persicaria amphibia	Persicaria amphibia
484	Petrorhagia prolifera	Petrorhagia prolifera
485	Petrorhagia saxifraga	Petrorhagia saxifraga
486	Petroselinum crispum	Petroselinum crispum
487	Phedimus hybridus	None
488	Phleum phleoides	Phleum phleoides
489	Phleum pratense	Phleum pratense
490	Phleum pratense agg.	Phleum pratense
491	Phragmites australis	Phragmites australis
492	Phragmites sp.	Phragmites australis
493	Picris hieracioides	Picris hieracioides s.str.
494	Picris hieracioides agg.	Picris hieracioides s.str.
495	Pimpinella nigra	Pimpinella saxifraga s.lat.
496	Pimpinella saxifraga agg.	Pimpinella saxifraga s.lat.
497	Pimpinella saxifraga s.str.	Pimpinella saxifraga s.lat.
498	Pinus sp.	None
499	Plagiomnium medium	Plantago media
500	Plagiomnium medium ssp. medium	Plantago media
501	Plantago arenaria	Plantago arenaria
502	Plantago lanceolata	Plantago lanceolata
503	Plantago major	Plantago major s.lat.
504	Plantago major ssp. intermedia	Plantago major s.lat.
505	Plantago maritima	Plantago maritima
506	Plantago maritima agg.	Plantago maritima
507	Plantago media	Plantago media
508	Plantago media agg.	Plantago media
509	Plantago tenuiflora	Plantago tenuiflora
510	Poa angustifolia	Poa angustifolia
511	Poa annua	Poa annua
512	Poa bulbosa	Poa bulbosa
513	Poa compressa	Poa compressa
514	Poa palustris	Poa palustris
515	Poa pratensis	Poa angustifolia
516	Poa pratensis agg.	Poa angustifolia
517	Poa sp.	None
518	Poa trivialis	Poa trivialis
519	Polygala amara	Polygala amara
520	Polygala comosa	Polygala comosa
521	Polygala vulgaris	Polygala comosa
522	Polygala vulgaris ssp. vulgaris	Polygala comosa
523	Polygonum aviculare	Polygonum aviculare
524	Polygonum aviculare agg.	Polygonum aviculare
525	Polygonum bellardii	Polygonum bellardii
526	Polypodium vulgare agg.	Polygala comosa
527	Portulaca oleracea	Portulaca oleracea
528	Potentilla anserina	Potentilla anserina
529	Potentilla arenaria	Potentilla verna agg.
530	Potentilla argentea	Potentilla argentea
531	Potentilla argentea agg.	Potentilla argentea
532	Potentilla aurea	None
533	Potentilla erecta	Potentilla erecta
534	Potentilla incana	Potentilla verna agg.
535	Potentilla pusilla	Potentilla verna agg.
536	Potentilla recta	Potentilla recta
537	Potentilla reptans	Potentilla reptans
538	Potentilla verna agg.	Potentilla verna agg.
539	Pottia recta	Potentilla recta
540	Prunella laciniata	Prunella laciniata
541	Prunella vulgaris	Prunella vulgaris
542	Prunus avium	shrub
543	Prunus domestica	shrub
544	Prunus domestica ssp. insititia	shrub
545	Prunus eminens	shrub
546	Prunus fruticosa	shrub
547	Prunus sp.	shrub
548	Prunus spinosa	shrub
549	Pseudolysimachion spicatum	Veronica spicata
550	Pseudolysimachion spicatum agg.	Veronica spicata
551	Puccinellia distans	Puccinellia peisonis
552	Puccinellia peisonis	Puccinellia peisonis
553	Pulicaria dysenterica	Pulicaria dysenterica
554	Pulicaria vulgaris	Pulicaria dysenterica
555	Pyrus communis agg.	shrub
556	Ranunculus aconitifolius	Ranunculus acris
557	Ranunculus acris	Ranunculus acris
558	Ranunculus auricomus	Ranunculus auricomus
559	Ranunculus bulbosus	Ranunculus bulbosus
560	Ranunculus nemorosus	Ranunculus polyanthemos s.lat.
561	Ranunculus polyanthemoides	Ranunculus polyanthemos s.lat.
562	Ranunculus polyanthemophyllus	Ranunculus polyanthemos s.lat.
563	Ranunculus polyanthemos	Ranunculus polyanthemos s.lat.
564	Ranunculus polyanthemos agg.	Ranunculus polyanthemos s.lat.
565	Ranunculus repens	Ranunculus repens
566	Ranunculus reptans	Ranunculus repens
567	Ranunculus sp.	None
568	Ranunculus species	None
569	Ranunculus tuberosus	Ranunculus polyanthemos s.lat.
570	Reseda lutea	Reseda lutea
571	Rhinanthus alectorolophus	Rhinanthus alectorolophus
572	Rhinanthus alectorolophus agg.	Rhinanthus alectorolophus
573	Rhinanthus aristatus agg.	None
574	Rhinanthus borbasii	Rhinanthus serotinus agg.
575	Rhinanthus minor	Rhinanthus minor
576	Rhinanthus serotinus	Rhinanthus serotinus agg.
577	Rhinanthus serotinus agg.	Rhinanthus serotinus agg.
578	Rhinanthus species	None
579	Rosa caesia agg.	shrub
580	Rosa canina agg.	shrub
581	Rosa canina s.lat.	shrub
582	Rosa canina s.lat. (= agg.)	shrub
583	Rosa canina s.latiss.	shrub
584	Rosa canina s.str. (= sensu LGM)	shrub
585	Rosa sp.	shrub
586	Rosa species	shrub
587	Rubia species	shrub
588	Rubus caesius	shrub
589	Rubus franconicus	shrub
590	Rubus fruticosus agg.	shrub
591	Rubus sp.	shrub
592	Rubus species	shrub
593	Rumex acetosa	Rumex acetosa
594	Rumex crispus	Rumex crispus
595	Rumex obtusifolius	Rumex obtusifolius
596	Rumex palustris	None
597	Rumex patientia	Rumex patientia agg.
598	Rumex patientia agg.	Rumex patientia agg.
599	Rumex thyrsiflorus	None
600	Salix species	shrub
601	Salvia austriaca	Salvia austriaca
602	Salvia nemorosa	Salvia nemorosa
603	Salvia officinalis	None
604	Salvia pratensis	Salvia pratensis
605	Samolus valerandi	Samolus valerandi
606	Sanguisorba minor	Sanguisorba minor
607	Sanguisorba minor ssp. minor	Sanguisorba minor
608	Saxifraga bulbifera	Saxifraga bulbifera
609	Saxifraga granulata	Saxifraga bulbifera
610	Saxifraga tridactylites	Saxifraga tridactylites
611	Scabiosa ochroleuca	Scabiosa ochroleuca
612	Schoenoplectus tabernaemontani	Schoenoplectus tabernaemontani
613	Schoenus nigricans	Schoenus nigricans
614	Scirpoides holoschoenus	Scirpoides holoschoenus
615	Scleranthus annuus agg.	Scleranthus annuus s.str.
616	Scorzonera cana	Scorzonera cana
617	Scorzonera laciniata	Scorzonera cana
618	Scorzonera parviflora	Scorzonera parviflora
619	Secale cereale	Secale cereale
620	Securigera varia	Securigera varia
621	Sedum acre	Sedum acre
622	Sedum sexangulare	Sedum sexangulare
623	Selinum carvifolia	Selinum carvifolia
624	Senecio carniolicus	None
625	Senecio erraticus	Senecio erraticus
626	Senecio erucifolius	Senecio erucifolius
627	Senecio hercynicus	None
628	Senecio integrifolius agg.	Senecio erucifolius
629	Senecio integrifolius s.str.	Senecio erucifolius
630	Senecio jacobaea	Senecio jacobaea
631	Senecio sp.	None
632	Senecio vernalis	Senecio vernalis
633	Senecio vulgaris	Senecio vulgaris
634	Serratula tinctoria	Serratula tinctoria
635	Serratula tinctoria agg.	Serratula tinctoria
636	Seseli annuum	Seseli annuum
637	Seseli libanotis	None
638	Seseli osseum	Seseli annuum
639	Sesleria uliginosa	Sesleria uliginosa
640	Setaria pumila	Setaria pumila
641	Setaria sp.	None
642	Setaria viridis	Setaria viridis
643	Sherardia arvensis	Sherardia arvensis
644	Silene alba	Silene latifolia
645	Silene borysthenica	None
646	Silene conica	Silene conica
647	Silene latifolia	Silene latifolia
648	Silene latifolia ssp. alba	Silene latifolia
649	Silene multiflora	Silene multiflora
650	Silene otites	Silene otites
651	Silene otites agg.	Silene otites
652	Silene viscosa	Silene viscosa
653	Silene vulgaris	Silene vulgaris
654	Sinapis arvensis	Sinapis arvensis
655	Solidago canadensis	Solidago canadensis
656	Solidago gigantea	Solidago gigantea
657	Solidago virgaurea	None
658	Sonchus arvensis	Sonchus arvensis
659	Sonchus arvensis ssp. uliginosus	Sonchus arvensis
660	Sonchus asper	Sonchus asper
661	Sonchus oleraceus	Sonchus oleraceus
662	Spergularia maritima	Spergularia maritima
663	Stachys annua	Stachys annua
664	Stellaria holostea	None
665	Stellaria media	Stellaria media agg.
666	Stellaria media agg.	Stellaria media agg.
667	Stipa pennata agg.	Stipa pennata s.str.
668	Suaeda maritima	Suaeda maritima agg.
669	Suaeda maritima agg.	Suaeda maritima agg.
670	Suaeda pannonica sensu LGM	Suaeda maritima agg.
671	Suaeda pannonica sensu orig.	Suaeda maritima agg.
672	Suaeda prostrata	Suaeda maritima agg.
673	Suaeda species	None
674	Symphytum officinale	Symphytum officinale
675	Taraxacum bessarabicum	Taraxacum bessarabicum
676	Taraxacum laevigatum agg.	Taraxacum sect. Erythrosperma
677	Taraxacum officinale agg.	Taraxacum sect. Ruderalia
678	Taraxacum sect. Alpestria	None
679	Taraxacum sect. Erythrosperma	Taraxacum sect. Erythrosperma
680	Taraxacum sect. Palustria	Taraxacum sect. Palustria
681	Taraxacum sect. Ruderalia	Taraxacum sect. Ruderalia
682	Taraxacum sp.	Taraxacum sect. Ruderalia
683	Taraxacum species	Taraxacum sect. Ruderalia
684	Tephroseris integrifolia s.lat.	Tephroseris integrifolia s.lat.
685	Teucrium chamaedrys	Teucrium chamaedrys
686	Teucrium scorodonia	Teucrium scordium s.str.
687	Teucrium sp.	None
688	Thalictrum lucidum	Thalictrum lucidum
689	Thesium ebracteatum	None
690	Thesium linophyllon	Thesium linophyllon
691	Thesium pyrenaicum	None
692	Thesium ramosum	Thesium ramosum
693	Thesium rostratum	None
694	Thlaspi perfoliatum	Microthlaspi perfoliatum
695	Thymus chamaedrys agg.	None
696	Thymus kosteleckyanus	Thymus pannonicus agg.
697	Thymus odoratissimus	Thymus pannonicus agg.
698	Thymus pannonicus agg.	Thymus pannonicus agg.
699	Thymus praecox	Thymus praecox
700	Thymus serpyllum	None
701	Torilis japonica	Torilis japonica
702	Tragopogon dubius	Tragopogon dubius
703	Tragopogon orientalis	Tragopogon orientalis
704	Tragopogon pratensis	Tragopogon orientalis
705	Trapelia placodioides	None
706	Trifolium arvense	Trifolium arvense
707	Trifolium arvense ssp. arvense	Trifolium arvense
708	Trifolium campestre	Trifolium campestre
709	Trifolium dubium	Trifolium dubium
710	Trifolium fragiferum	Trifolium fragiferum
711	Trifolium hybridum	Trifolium hybridum
712	Trifolium incarnatum	Trifolium incarnatum
713	Trifolium medium	Trifolium medium
714	Trifolium montanum	Trifolium montanum
715	Trifolium ochroleucon	Trifolium ochroleucon
716	Trifolium pannonicum	Tripolium pannonicum
717	Trifolium pratense	Trifolium pratense
718	Trifolium pratense ssp. pratense	Trifolium pratense
719	Trifolium repens	Trifolium repens
720	Trifolium sp.	None
721	Trifolium species	None
722	Trifolium striatum	Trifolium striatum
723	Triglochin maritimum	Triglochin maritimum
724	Trigonella caerulea	None
725	Trigonella gladiata	None
726	Trinia glauca	Trinia glauca
727	Tripleurospermum inodorum	Tripleurospermum inodorum
728	Tripolium pannonicum	Tripolium pannonicum
729	Trisetum flavescens	Trisetum flavescens
730	Triticum aestivum	None
731	Ulmus minor	shrub
732	Valeriana dioica	Valeriana dioica
733	Valerianella locusta	Valerianella locusta
734	Verbascum blattaria	Verbascum blattaria
735	Verbascum chaixii	Verbascum chaixii ssp. austriacum
736	Verbascum chaixii ssp. austriacum	Verbascum chaixii ssp. austriacum
737	Verbascum lychnitis	Verbascum lychnitis
738	Verbascum phlomoides	Verbascum phlomoides
739	Verbascum phoeniceum	Verbascum phoeniceum
740	Verbascum sp.	None
741	Verbascum thapsus	Verbascum thapsus
742	Verbena officinalis	Verbena officinalis
743	Veronica agrestis	Veronica agrestis
744	Veronica anagalloides	Veronica anagalloides
745	Veronica arvensis	Veronica arvensis
746	Veronica austriaca	Veronica prostrata
747	Veronica austriaca agg.	Veronica prostrata
748	Veronica hederifolia	Veronica hederifolia
749	Veronica hederifolia agg.	Veronica hederifolia
750	Veronica officinalis	None
751	Veronica persica	Veronica persica
752	Veronica polita	Veronica polita
753	Veronica praecox	Veronica praecox
754	Veronica prostrata	Veronica prostrata
755	Veronica serpyllifolia	Veronica serpyllifolia
756	Veronica species	None
757	Veronica spicata	Veronica spicata
758	Verrucaria arnoldiana	None
759	Verrucaria pseudolivacea	None
760	Vicia angustifolia	Vicia angustifolia
761	Vicia cracca	Vicia cracca agg.
762	Vicia cracca agg.	Vicia cracca agg.
763	Vicia glabrescens	Vicia villosa agg.
764	Vicia hirsuta	Vicia hirsuta
765	Vicia lathyroides	Vicia lathyroides
766	Vicia lutea	Vicia pannonica s.lat.
767	Vicia pannonica s.lat.	Vicia pannonica s.lat.
768	Vicia pannonica ssp. pannonica	Vicia pannonica s.lat.
769	Vicia peregrina	None
770	Vicia sativa	Vicia angustifolia
771	Vicia sativa agg.	Vicia angustifolia
772	Vicia sepium	Vicia sepium
773	Vicia sp.	None
774	Vicia tenuifolia	Vicia cracca agg.
775	Vicia tetrasperma	Vicia tetrasperma
776	Vicia villosa	Vicia villosa agg.
777	Vicia villosa agg.	Vicia villosa agg.
778	Viola ambigua	Viola ambigua
779	Viola arvensis	Viola arvensis
780	Viola arvensis ssp. arvensis	Viola arvensis
781	Viola collina	None
782	Viola hirta	Viola hirta
783	Viola pumila	Viola pumila
784	Viola rupestris	Viola rupestris
785	Viola sp.	None
786	Viola species	None
787	Vitis vinifera	Vitis vinifera ssp. vinifera
788	Vitis vinifera ssp. vinifera	Vitis vinifera ssp. vinifera
789	Vulpia myuros	Vulpia myuros
