# Supplementary material for: Local-scale increase masks landscape-scale loss of species richness in managed Pannonian grasslands
Source: Landsc Ecol. 2025 Nov 25;41(1):10. doi: 10.1007/s10980-025-02256-0 (PMC12738669; doi:10.1007/s10980-025-02256-0)
Supplement: Supplementary file 3 — Supplementary file3 (XLSX 1942 KB) [file 10980_2025_2256_MOESM3_ESM.xlsx]

## Sheet: Sheet1
ID1	Species_ID	Taxon_Orig	ProSubSample_ID	Cover	SubSample_ID	Year	SubPlot_ID	Plot_ID	SubSample_NR	Sample_ID
30734	Achillea millefolium_H29_4_2024	Achillea millefolium	H29_4	0.6	H29_4_2024	2024	H29_4	H29	4	H29_2024
30735	Achillea millefolium_B25_1_2024	Achillea millefolium	B25_1	37.5	B25_1_2024	2024	B25_1	B25	1	B25_2024
30736	Achillea millefolium_B25_2_2024	Achillea millefolium	B25_2	62.5	B25_2_2024	2024	B25_2	B25	2	B25_2024
30737	Achillea millefolium_B25_3_2024	Achillea millefolium	B25_3	37.5	B25_3_2024	2024	B25_3	B25	3	B25_2024
30738	Achillea millefolium_B25_4_2024	Achillea millefolium	B25_4	37.5	B25_4_2024	2024	B25_4	B25	4	B25_2024
30739	Achillea millefolium_H27_2_2024	Achillea millefolium	H27_2	0.6	H27_2_2024	2024	H27_2	H27	2	H27_2024
30740	Achillea millefolium_H27_4_2024	Achillea millefolium	H27_4	0.6	H27_4_2024	2024	H27_4	H27	4	H27_2024
30741	Achillea millefolium_W51_1_2024	Achillea millefolium	W51_1	15	W51_1_2024	2024	W51_1	W51	1	W51_2024
30742	Achillea millefolium_W51_2_2024	Achillea millefolium	W51_2	15	W51_2_2024	2024	W51_2	W51	2	W51_2024
30743	Achillea millefolium_W51_3_2024	Achillea millefolium	W51_3	3	W51_3_2024	2024	W51_3	W51	3	W51_2024
30744	Achillea millefolium_B31_1_2024	Achillea millefolium	B31_1	15	B31_1_2024	2024	B31_1	B31	1	B31_2024
30745	Achillea millefolium_B31_3_2024	Achillea millefolium	B31_3	37.5	B31_3_2024	2024	B31_3	B31	3	B31_2024
30746	Achillea millefolium_W14_1_2024	Achillea millefolium	W14_1	15	W14_1_2024	2024	W14_1	W14	1	W14_2024
30747	Achillea millefolium_W14_2_2024	Achillea millefolium	W14_2	15	W14_2_2024	2024	W14_2	W14	2	W14_2024
30748	Achillea millefolium_W14_3_2024	Achillea millefolium	W14_3	3	W14_3_2024	2024	W14_3	W14	3	W14_2024
30749	Achillea millefolium_W14_4_2024	Achillea millefolium	W14_4	3	W14_4_2024	2024	W14_4	W14	4	W14_2024
30750	Achillea millefolium_W16_3_2024	Achillea millefolium	W16_3	0.6	W16_3_2024	2024	W16_3	W16	3	W16_2024
30751	Achillea millefolium_W16_4_2024	Achillea millefolium	W16_4	0.6	W16_4_2024	2024	W16_4	W16	4	W16_2024
30752	Achillea millefolium_H32_2_2024	Achillea millefolium	H32_2	0.6	H32_2_2024	2024	H32_2	H32	2	H32_2024
30753	Achillea millefolium_H40_1_2024	Achillea millefolium	H40_1	0.6	H40_1_2024	2024	H40_1	H40	1	H40_2024
30754	Achillea millefolium_H40_2_2024	Achillea millefolium	H40_2	0.6	H40_2_2024	2024	H40_2	H40	2	H40_2024
30755	Achillea millefolium_B37_2_2024	Achillea millefolium	B37_2	0.6	B37_2_2024	2024	B37_2	B37	2	B37_2024
30756	Achillea millefolium_B37_3_2024	Achillea millefolium	B37_3	0.6	B37_3_2024	2024	B37_3	B37	3	B37_2024
30757	Achillea millefolium_B37_4_2024	Achillea millefolium	B37_4	3	B37_4_2024	2024	B37_4	B37	4	B37_2024
30758	Achillea millefolium_H34_2_2024	Achillea millefolium	H34_2	3	H34_2_2024	2024	H34_2	H34	2	H34_2024
30759	Achillea millefolium_H34_3_2024	Achillea millefolium	H34_3	0.6	H34_3_2024	2024	H34_3	H34	3	H34_2024
30760	Achillea millefolium_H34_4_2024	Achillea millefolium	H34_4	3	H34_4_2024	2024	H34_4	H34	4	H34_2024
30761	Achillea millefolium_B42_4_2024	Achillea millefolium	B42_4	62.5	B42_4_2024	2024	B42_4	B42	4	B42_2024
30762	Achillea millefolium_H23_4_2024	Achillea millefolium	H23_4	0.6	H23_4_2024	2024	H23_4	H23	4	H23_2024
30763	Achillea millefolium_B40_3_2024	Achillea millefolium	B40_3	0.6	B40_3_2024	2024	B40_3	B40	3	B40_2024
30764	Achillea millefolium_B40_4_2024	Achillea millefolium	B40_4	15	B40_4_2024	2024	B40_4	B40	4	B40_2024
30765	Achillea millefolium_H36_1_2024	Achillea millefolium	H36_1	3	H36_1_2024	2024	H36_1	H36	1	H36_2024
30766	Achillea millefolium_B31_2_2024	Achillea millefolium	B31_2	3	B31_2_2024	2024	B31_2	B31	2	B31_2024
30767	Achillea millefolium_W50_3_2024	Achillea millefolium	W50_3	0.6	W50_3_2024	2024	W50_3	W50	3	W50_2024
30768	Achillea millefolium agg._H18_1_2024	Achillea millefolium agg.	H18_1	3	H18_1_2024	2024	H18_1	H18	1	H18_2024
30769	Achillea millefolium agg._H18_2_2024	Achillea millefolium agg.	H18_2	3	H18_2_2024	2024	H18_2	H18	2	H18_2024
30770	Achillea millefolium agg._H18_3_2024	Achillea millefolium agg.	H18_3	0.6	H18_3_2024	2024	H18_3	H18	3	H18_2024
30771	Achillea millefolium agg._H18_4_2024	Achillea millefolium agg.	H18_4	0.6	H18_4_2024	2024	H18_4	H18	4	H18_2024
30772	Achillea millefolium agg._H19_1_2024	Achillea millefolium agg.	H19_1	0.6	H19_1_2024	2024	H19_1	H19	1	H19_2024
30773	Achillea millefolium agg._H19_2_2024	Achillea millefolium agg.	H19_2	0.6	H19_2_2024	2024	H19_2	H19	2	H19_2024
30774	Achillea millefolium agg._H19_3_2024	Achillea millefolium agg.	H19_3	3	H19_3_2024	2024	H19_3	H19	3	H19_2024
30775	Achillea millefolium agg._H19_4_2024	Achillea millefolium agg.	H19_4	0.6	H19_4_2024	2024	H19_4	H19	4	H19_2024
30776	Achillea millefolium agg._B17_1_2024	Achillea millefolium agg.	B17_1	15	B17_1_2024	2024	B17_1	B17	1	B17_2024
30777	Achillea millefolium agg._B17_2_2024	Achillea millefolium agg.	B17_2	0.6	B17_2_2024	2024	B17_2	B17	2	B17_2024
30778	Achillea millefolium agg._B17_3_2024	Achillea millefolium agg.	B17_3	0.6	B17_3_2024	2024	B17_3	B17	3	B17_2024
30779	Achillea millefolium agg._B17_4_2024	Achillea millefolium agg.	B17_4	37.5	B17_4_2024	2024	B17_4	B17	4	B17_2024
30780	Achillea millefolium agg._B10_1_2024	Achillea millefolium agg.	B10_1	15	B10_1_2024	2024	B10_1	B10	1	B10_2024
30781	Achillea millefolium agg._B10_3_2024	Achillea millefolium agg.	B10_3	37.5	B10_3_2024	2024	B10_3	B10	3	B10_2024
30782	Achillea millefolium agg._B10_4_2024	Achillea millefolium agg.	B10_4	15	B10_4_2024	2024	B10_4	B10	4	B10_2024
30783	Achillea millefolium agg._B01_1_2024	Achillea millefolium agg.	B01_1	0.6	B01_1_2024	2024	B01_1	B01	1	B01_2024
30784	Achillea millefolium agg._B01_2_2024	Achillea millefolium agg.	B01_2	15	B01_2_2024	2024	B01_2	B01	2	B01_2024
30785	Achillea millefolium agg._B01_3_2024	Achillea millefolium agg.	B01_3	3	B01_3_2024	2024	B01_3	B01	3	B01_2024
30786	Achillea millefolium agg._B01_4_2024	Achillea millefolium agg.	B01_4	0.6	B01_4_2024	2024	B01_4	B01	4	B01_2024
30787	Achillea millefolium agg._B03_3_2024	Achillea millefolium agg.	B03_3	3	B03_3_2024	2024	B03_3	B03	3	B03_2024
30788	Achillea millefolium agg._B03_4_2024	Achillea millefolium agg.	B03_4	3	B03_4_2024	2024	B03_4	B03	4	B03_2024
1	Arrhenatherum elatius_W50_3_2013	Arrhenatherum elatius	W503	3	W50_3_2013	2013	W50_3	W50	3	W50_2013
2	Arrhenatherum elatius_W50_4_2013	Arrhenatherum elatius	W504	0.6	W50_4_2013	2013	W50_4	W50	4	W50_2013
3	Arrhenatherum elatius_W50_1_2013	Arrhenatherum elatius	W501	37.5	W50_1_2013	2013	W50_1	W50	1	W50_2013
4	Arrhenatherum elatius_W50_2_2013	Arrhenatherum elatius	W502	37.5	W50_2_2013	2013	W50_2	W50	2	W50_2013
5	Arrhenatherum elatius_B50_1_2013	Arrhenatherum elatius	B501	15	B50_1_2013	2013	B50_1	B50	1	B50_2013
6	Arrhenatherum elatius_B50_2_2013	Arrhenatherum elatius	B502	3	B50_2_2013	2013	B50_2	B50	2	B50_2013
7	Arrhenatherum elatius_B50_3_2013	Arrhenatherum elatius	B503	15	B50_3_2013	2013	B50_3	B50	3	B50_2013
8	Arrhenatherum elatius_B50_4_2013	Arrhenatherum elatius	B504	15	B50_4_2013	2013	B50_4	B50	4	B50_2013
9	Arrhenatherum elatius_W19_1_2013	Arrhenatherum elatius	W191	0.6	W19_1_2013	2013	W19_1	W19	1	W19_2013
10	Arrhenatherum elatius_W19_2_2013	Arrhenatherum elatius	W192	0.6	W19_2_2013	2013	W19_2	W19	2	W19_2013
11	Arrhenatherum elatius_W19_3_2013	Arrhenatherum elatius	W193	0.6	W19_3_2013	2013	W19_3	W19	3	W19_2013
12	Arrhenatherum elatius_W19_4_2013	Arrhenatherum elatius	W194	0.6	W19_4_2013	2013	W19_4	W19	4	W19_2013
13	Arrhenatherum elatius_B40_1_2013	Arrhenatherum elatius	B401	3	B40_1_2013	2013	B40_1	B40	1	B40_2013
14	Arrhenatherum elatius_B40_2_2013	Arrhenatherum elatius	B402	0.6	B40_2_2013	2013	B40_2	B40	2	B40_2013
15	Arrhenatherum elatius_B40_3_2013	Arrhenatherum elatius	B403	0.6	B40_3_2013	2013	B40_3	B40	3	B40_2013
16	Arrhenatherum elatius_B40_4_2013	Arrhenatherum elatius	B404	3	B40_4_2013	2013	B40_4	B40	4	B40_2013
17	Arrhenatherum elatius_B07_2_2013	Arrhenatherum elatius	B072	15	B07_2_2013	2013	B07_2	B07	2	B07_2013
18	Arrhenatherum elatius_B07_4_2013	Arrhenatherum elatius	B074	15	B07_4_2013	2013	B07_4	B07	4	B07_2013
19	Arrhenatherum elatius_W06_3_2013	Arrhenatherum elatius	W063	0.6	W06_3_2013	2013	W06_3	W06	3	W06_2013
20	Arrhenatherum elatius_W06_4_2013	Arrhenatherum elatius	W064	15	W06_4_2013	2013	W06_4	W06	4	W06_2013
21	Arrhenatherum elatius_W20_2_2013	Arrhenatherum elatius	W202	3	W20_2_2013	2013	W20_2	W20	2	W20_2013
22	Arrhenatherum elatius_W20_3_2013	Arrhenatherum elatius	W203	15	W20_3_2013	2013	W20_3	W20	3	W20_2013
23	Arrhenatherum elatius_W20_4_2013	Arrhenatherum elatius	W204	0.6	W20_4_2013	2013	W20_4	W20	4	W20_2013
24	Arrhenatherum elatius_B41_1_2013	Arrhenatherum elatius	B411	3	B41_1_2013	2013	B41_1	B41	1	B41_2013
25	Arrhenatherum elatius_B41_2_2013	Arrhenatherum elatius	B412	0.6	B41_2_2013	2013	B41_2	B41	2	B41_2013
26	Arrhenatherum elatius_B41_3_2013	Arrhenatherum elatius	B413	62.5	B41_3_2013	2013	B41_3	B41	3	B41_2013
27	Arrhenatherum elatius_B41_4_2013	Arrhenatherum elatius	B414	37.5	B41_4_2013	2013	B41_4	B41	4	B41_2013
28	Arrhenatherum elatius_H44_1_2013	Arrhenatherum elatius	H441	0.6	H44_1_2013	2013	H44_1	H44	1	H44_2013
30	Arrhenatherum elatius_B23_1_2013	Arrhenatherum elatius	B231	37.5	B23_1_2013	2013	B23_1	B23	1	B23_2013
31	Arrhenatherum elatius_B23_2_2013	Arrhenatherum elatius	B232	15	B23_2_2013	2013	B23_2	B23	2	B23_2013
32	Arrhenatherum elatius_B23_3_2013	Arrhenatherum elatius	B233	15	B23_3_2013	2013	B23_3	B23	3	B23_2013
33	Arrhenatherum elatius_B23_4_2013	Arrhenatherum elatius	B234	87.5	B23_4_2013	2013	B23_4	B23	4	B23_2013
34	Arrhenatherum elatius_H51_2_2013	Arrhenatherum elatius	H512	0.6	H51_2_2013	2013	H51_2	H51	2	H51_2013
35	Arrhenatherum elatius_B03_1_2013	Arrhenatherum elatius	B031	0.6	B03_1_2013	2013	B03_1	B03	1	B03_2013
36	Arrhenatherum elatius_B03_2_2013	Arrhenatherum elatius	B032	0.6	B03_2_2013	2013	B03_2	B03	2	B03_2013
37	Arrhenatherum elatius_B03_3_2013	Arrhenatherum elatius	B033	37.5	B03_3_2013	2013	B03_3	B03	3	B03_2013
38	Arrhenatherum elatius_B03_4_2013	Arrhenatherum elatius	B034	37.5	B03_4_2013	2013	B03_4	B03	4	B03_2013
43	Arrhenatherum elatius_B21_2_2013	Arrhenatherum elatius	B212	0.6	B21_2_2013	2013	B21_2	B21	2	B21_2013
44	Arrhenatherum elatius_B13_1_2013	Arrhenatherum elatius	B131	15	B13_1_2013	2013	B13_1	B13	1	B13_2013
45	Arrhenatherum elatius_B13_2_2013	Arrhenatherum elatius	B132	62.5	B13_2_2013	2013	B13_2	B13	2	B13_2013
46	Arrhenatherum elatius_B13_4_2013	Arrhenatherum elatius	B134	15	B13_4_2013	2013	B13_4	B13	4	B13_2013
47	Arrhenatherum elatius_B24_1_2013	Arrhenatherum elatius	B241	37.5	B24_1_2013	2013	B24_1	B24	1	B24_2013
48	Arrhenatherum elatius_B24_2_2013	Arrhenatherum elatius	B242	62.5	B24_2_2013	2013	B24_2	B24	2	B24_2013
49	Arrhenatherum elatius_B24_4_2013	Arrhenatherum elatius	B244	62.5	B24_4_2013	2013	B24_4	B24	4	B24_2013
50	Bromus sterilis_W50_3_2013	Bromus sterilis	W503	0.1	W50_3_2013	2013	W50_3	W50	3	W50_2013
51	Bromus sterilis_B07_2_2013	Bromus sterilis	B072	0.6	B07_2_2013	2013	B07_2	B07	2	B07_2013
52	Bromus sterilis_B07_4_2013	Bromus sterilis	B074	0.6	B07_4_2013	2013	B07_4	B07	4	B07_2013
53	Bromus sterilis_B12_1_2013	Bromus sterilis	B121	0.1	B12_1_2013	2013	B12_1	B12	1	B12_2013
54	Bromus sterilis_B13_3_2013	Bromus sterilis	B133	0.6	B13_3_2013	2013	B13_3	B13	3	B13_2013
55	Bromus sterilis_B24_1_2013	Bromus sterilis	B241	0.6	B24_1_2013	2013	B24_1	B24	1	B24_2013
56	Bromus sterilis_B24_2_2013	Bromus sterilis	B242	0.6	B24_2_2013	2013	B24_2	B24	2	B24_2013
57	Bromus sterilis_B24_3_2013	Bromus sterilis	B243	37.5	B24_3_2013	2013	B24_3	B24	3	B24_2013
58	Bromus sterilis_B24_4_2013	Bromus sterilis	B244	0.6	B24_4_2013	2013	B24_4	B24	4	B24_2013
59	Calamagrostis epigejos_W50_3_2013	Calamagrostis epigejos	W503	3	W50_3_2013	2013	W50_3	W50	3	W50_2013
60	Calamagrostis epigejos_W50_4_2013	Calamagrostis epigejos	W504	0.6	W50_4_2013	2013	W50_4	W50	4	W50_2013
61	Calamagrostis epigejos_W50_1_2013	Calamagrostis epigejos	W501	0.6	W50_1_2013	2013	W50_1	W50	1	W50_2013
62	Calamagrostis epigejos_W50_2_2013	Calamagrostis epigejos	W502	0.6	W50_2_2013	2013	W50_2	W50	2	W50_2013
63	Calamagrostis epigejos_B50_1_2013	Calamagrostis epigejos	B501	0.6	B50_1_2013	2013	B50_1	B50	1	B50_2013
64	Calamagrostis epigejos_W19_1_2013	Calamagrostis epigejos	W191	0.6	W19_1_2013	2013	W19_1	W19	1	W19_2013
65	Calamagrostis epigejos_W19_3_2013	Calamagrostis epigejos	W193	0.1	W19_3_2013	2013	W19_3	W19	3	W19_2013
66	Calamagrostis epigejos_H42_3_2013	Calamagrostis epigejos	H423	0.1	H42_3_2013	2013	H42_3	H42	3	H42_2013
67	Calamagrostis epigejos_H42_4_2013	Calamagrostis epigejos	H424	0.6	H42_4_2013	2013	H42_4	H42	4	H42_2013
68	Calamagrostis epigejos_W20_1_2013	Calamagrostis epigejos	W201	0.1	W20_1_2013	2013	W20_1	W20	1	W20_2013
69	Calamagrostis epigejos_B41_1_2013	Calamagrostis epigejos	B411	0.6	B41_1_2013	2013	B41_1	B41	1	B41_2013
70	Calamagrostis epigejos_B41_2_2013	Calamagrostis epigejos	B412	0.6	B41_2_2013	2013	B41_2	B41	2	B41_2013
71	Calamagrostis epigejos_H44_2_2013	Calamagrostis epigejos	H442	3	H44_2_2013	2013	H44_2	H44	2	H44_2013
72	Calamagrostis epigejos_H50_3_2013	Calamagrostis epigejos	H503	15	H50_3_2013	2013	H50_3	H50	3	H50_2013
73	Calamagrostis epigejos_H44_3_2013	Calamagrostis epigejos	H443	0.6	H44_3_2013	2013	H44_3	H44	3	H44_2013
74	Calamagrostis epigejos_H50_2_2013	Calamagrostis epigejos	H502	3	H50_2_2013	2013	H50_2	H50	2	H50_2013
75	Calamagrostis epigejos_H50_4_2013	Calamagrostis epigejos	H504	0.6	H50_4_2013	2013	H50_4	H50	4	H50_2013
76	Calamagrostis epigejos_B03_2_2013	Calamagrostis epigejos	B032	0.6	B03_2_2013	2013	B03_2	B03	2	B03_2013
77	Calamagrostis epigejos_W15_3_2013	Calamagrostis epigejos	W153	3	W15_3_2013	2013	W15_3	W15	3	W15_2013
78	Calamagrostis epigejos_H32_1_2013	Calamagrostis epigejos	H321	0.6	H32_1_2013	2013	H32_1	H32	1	H32_2013
79	Calamagrostis epigejos_H32_4_2013	Calamagrostis epigejos	H324	0.6	H32_4_2013	2013	H32_4	H32	4	H32_2013
80	Calamagrostis epigejos_B21_1_2013	Calamagrostis epigejos	B211	0.6	B21_1_2013	2013	B21_1	B21	1	B21_2013
81	Calamagrostis epigejos_B21_2_2013	Calamagrostis epigejos	B212	3	B21_2_2013	2013	B21_2	B21	2	B21_2013
82	Calamagrostis epigejos_B21_4_2013	Calamagrostis epigejos	B214	0.6	B21_4_2013	2013	B21_4	B21	4	B21_2013
83	Calamagrostis epigejos_B13_1_2013	Calamagrostis epigejos	B131	3	B13_1_2013	2013	B13_1	B13	1	B13_2013
84	Calamagrostis epigejos_B13_2_2013	Calamagrostis epigejos	B132	0.6	B13_2_2013	2013	B13_2	B13	2	B13_2013
85	Calamagrostis epigejos_B13_3_2013	Calamagrostis epigejos	B133	3	B13_3_2013	2013	B13_3	B13	3	B13_2013
86	Calamagrostis epigejos_B13_4_2013	Calamagrostis epigejos	B134	0.6	B13_4_2013	2013	B13_4	B13	4	B13_2013
87	Cardaria draba_W50_3_2013	Cardaria draba	W503	3	W50_3_2013	2013	W50_3	W50	3	W50_2013
88	Cardaria draba_W50_4_2013	Cardaria draba	W504	0.1	W50_4_2013	2013	W50_4	W50	4	W50_2013
89	Cardaria draba_B40_3_2013	Cardaria draba	B403	15	B40_3_2013	2013	B40_3	B40	3	B40_2013
90	Cardaria draba_B40_4_2013	Cardaria draba	B404	15	B40_4_2013	2013	B40_4	B40	4	B40_2013
91	Cardaria draba_B07_3_2013	Cardaria draba	B073	0.6	B07_3_2013	2013	B07_3	B07	3	B07_2013
92	Cardaria draba_B07_4_2013	Cardaria draba	B074	3	B07_4_2013	2013	B07_4	B07	4	B07_2013
93	Cardaria draba_B23_2_2013	Cardaria draba	B232	0.6	B23_2_2013	2013	B23_2	B23	2	B23_2013
94	Cardaria draba_B20_1_2013	Cardaria draba	B201	0.1	B20_1_2013	2013	B20_1	B20	1	B20_2013
95	Cardaria draba_B20_2_2013	Cardaria draba	B202	0.6	B20_2_2013	2013	B20_2	B20	2	B20_2013
96	Cardaria draba_B21_3_2013	Cardaria draba	B213	0.6	B21_3_2013	2013	B21_3	B21	3	B21_2013
97	Cardaria draba_B13_1_2013	Cardaria draba	B131	0.6	B13_1_2013	2013	B13_1	B13	1	B13_2013
98	Cardaria draba_B13_3_2013	Cardaria draba	B133	3	B13_3_2013	2013	B13_3	B13	3	B13_2013
99	Cardaria draba_B13_4_2013	Cardaria draba	B134	3	B13_4_2013	2013	B13_4	B13	4	B13_2013
100	Cardaria draba_B24_4_2013	Cardaria draba	B244	0.1	B24_4_2013	2013	B24_4	B24	4	B24_2013
101	Carduus acanthoides_W50_3_2013	Carduus acanthoides	W503	0.6	W50_3_2013	2013	W50_3	W50	3	W50_2013
102	Carduus acanthoides_W50_2_2013	Carduus acanthoides	W502	0.1	W50_2_2013	2013	W50_2	W50	2	W50_2013
103	Carduus acanthoides_B50_2_2013	Carduus acanthoides	B502	0.1	B50_2_2013	2013	B50_2	B50	2	B50_2013
104	Carduus acanthoides_B50_3_2013	Carduus acanthoides	B503	0.6	B50_3_2013	2013	B50_3	B50	3	B50_2013
105	Carduus acanthoides_B40_2_2013	Carduus acanthoides	B402	0.6	B40_2_2013	2013	B40_2	B40	2	B40_2013
106	Carduus acanthoides_B40_3_2013	Carduus acanthoides	B403	0.6	B40_3_2013	2013	B40_3	B40	3	B40_2013
107	Carduus acanthoides_B40_4_2013	Carduus acanthoides	B404	0.6	B40_4_2013	2013	B40_4	B40	4	B40_2013
108	Carduus acanthoides_B41_1_2013	Carduus acanthoides	B411	0.6	B41_1_2013	2013	B41_1	B41	1	B41_2013
109	Carduus acanthoides_B41_2_2013	Carduus acanthoides	B412	0.6	B41_2_2013	2013	B41_2	B41	2	B41_2013
110	Carduus acanthoides_B41_3_2013	Carduus acanthoides	B413	0.1	B41_3_2013	2013	B41_3	B41	3	B41_2013
111	Carduus acanthoides_B41_4_2013	Carduus acanthoides	B414	3	B41_4_2013	2013	B41_4	B41	4	B41_2013
113	Carduus acanthoides_B23_4_2013	Carduus acanthoides	B234	0.6	B23_4_2013	2013	B23_4	B23	4	B23_2013
114	Carduus acanthoides_B12_4_2013	Carduus acanthoides	B124	0.6	B12_4_2013	2013	B12_4	B12	4	B12_2013
115	Carduus acanthoides_B20_1_2013	Carduus acanthoides	B201	0.6	B20_1_2013	2013	B20_1	B20	1	B20_2013
116	Carduus acanthoides_B20_2_2013	Carduus acanthoides	B202	0.1	B20_2_2013	2013	B20_2	B20	2	B20_2013
117	Carduus acanthoides_B20_3_2013	Carduus acanthoides	B203	0.1	B20_3_2013	2013	B20_3	B20	3	B20_2013
118	Carduus acanthoides_H51_4_2013	Carduus acanthoides	H514	0.6	H51_4_2013	2013	H51_4	H51	4	H51_2013
119	Carduus acanthoides_B03_2_2013	Carduus acanthoides	B032	0.1	B03_2_2013	2013	B03_2	B03	2	B03_2013
120	Carduus acanthoides_B03_3_2013	Carduus acanthoides	B033	3	B03_3_2013	2013	B03_3	B03	3	B03_2013
121	Carduus acanthoides_B21_1_2013	Carduus acanthoides	B211	0.6	B21_1_2013	2013	B21_1	B21	1	B21_2013
122	Carduus acanthoides_B21_3_2013	Carduus acanthoides	B213	0.6	B21_3_2013	2013	B21_3	B21	3	B21_2013
123	Carduus acanthoides_B21_4_2013	Carduus acanthoides	B214	3	B21_4_2013	2013	B21_4	B21	4	B21_2013
124	Carduus acanthoides_B13_1_2013	Carduus acanthoides	B131	0.6	B13_1_2013	2013	B13_1	B13	1	B13_2013
125	Carduus acanthoides_B13_2_2013	Carduus acanthoides	B132	15	B13_2_2013	2013	B13_2	B13	2	B13_2013
126	Carduus acanthoides_B13_3_2013	Carduus acanthoides	B133	3	B13_3_2013	2013	B13_3	B13	3	B13_2013
127	Carduus acanthoides_B13_4_2013	Carduus acanthoides	B134	15	B13_4_2013	2013	B13_4	B13	4	B13_2013
128	Carduus acanthoides_B24_1_2013	Carduus acanthoides	B241	0.6	B24_1_2013	2013	B24_1	B24	1	B24_2013
129	Cirsium arvense_W50_3_2013	Cirsium arvense	W503	0.1	W50_3_2013	2013	W50_3	W50	3	W50_2013
130	Cirsium arvense_B50_1_2013	Cirsium arvense	B501	0.6	B50_1_2013	2013	B50_1	B50	1	B50_2013
131	Cirsium arvense_B50_2_2013	Cirsium arvense	B502	0.1	B50_2_2013	2013	B50_2	B50	2	B50_2013
132	Cirsium arvense_B50_3_2013	Cirsium arvense	B503	3	B50_3_2013	2013	B50_3	B50	3	B50_2013
133	Cirsium arvense_B50_4_2013	Cirsium arvense	B504	0.6	B50_4_2013	2013	B50_4	B50	4	B50_2013
134	Cirsium arvense_W19_1_2013	Cirsium arvense	W191	0.6	W19_1_2013	2013	W19_1	W19	1	W19_2013
135	Cirsium arvense_W19_2_2013	Cirsium arvense	W192	0.1	W19_2_2013	2013	W19_2	W19	2	W19_2013
136	Cirsium arvense_B40_4_2013	Cirsium arvense	B404	0.6	B40_4_2013	2013	B40_4	B40	4	B40_2013
137	Cirsium arvense_B07_2_2013	Cirsium arvense	B072	0.6	B07_2_2013	2013	B07_2	B07	2	B07_2013
138	Cirsium arvense_W06_1_2013	Cirsium arvense	W061	0.6	W06_1_2013	2013	W06_1	W06	1	W06_2013
139	Cirsium arvense_W06_2_2013	Cirsium arvense	W062	3	W06_2_2013	2013	W06_2	W06	2	W06_2013
140	Cirsium arvense_W06_3_2013	Cirsium arvense	W063	3	W06_3_2013	2013	W06_3	W06	3	W06_2013
141	Cirsium arvense_W06_4_2013	Cirsium arvense	W064	15	W06_4_2013	2013	W06_4	W06	4	W06_2013
142	Cirsium arvense_W20_2_2013	Cirsium arvense	W202	0.6	W20_2_2013	2013	W20_2	W20	2	W20_2013
143	Cirsium arvense_W20_3_2013	Cirsium arvense	W203	0.6	W20_3_2013	2013	W20_3	W20	3	W20_2013
144	Cirsium arvense_W20_4_2013	Cirsium arvense	W204	0.6	W20_4_2013	2013	W20_4	W20	4	W20_2013
145	Cirsium arvense_B41_3_2013	Cirsium arvense	B413	0.1	B41_3_2013	2013	B41_3	B41	3	B41_2013
146	Cirsium arvense_H44_2_2013	Cirsium arvense	H442	0.6	H44_2_2013	2013	H44_2	H44	2	H44_2013
150	Cirsium arvense_B13_2_2013	Cirsium arvense	B132	0.6	B13_2_2013	2013	B13_2	B13	2	B13_2013
151	Cirsium arvense_B24_1_2013	Cirsium arvense	B241	0.6	B24_1_2013	2013	B24_1	B24	1	B24_2013
152	Cirsium arvense_B24_2_2013	Cirsium arvense	B242	0.1	B24_2_2013	2013	B24_2	B24	2	B24_2013
153	Convolvulus arvensis_W50_3_2013	Convolvulus arvensis	W503	0.1	W50_3_2013	2013	W50_3	W50	3	W50_2013
154	Convolvulus arvensis_W50_1_2013	Convolvulus arvensis	W501	0.1	W50_1_2013	2013	W50_1	W50	1	W50_2013
155	Convolvulus arvensis_B50_1_2013	Convolvulus arvensis	B501	0.6	B50_1_2013	2013	B50_1	B50	1	B50_2013
156	Convolvulus arvensis_B50_2_2013	Convolvulus arvensis	B502	3	B50_2_2013	2013	B50_2	B50	2	B50_2013
157	Convolvulus arvensis_B50_3_2013	Convolvulus arvensis	B503	0.6	B50_3_2013	2013	B50_3	B50	3	B50_2013
158	Convolvulus arvensis_W19_1_2013	Convolvulus arvensis	W191	0.1	W19_1_2013	2013	W19_1	W19	1	W19_2013
159	Convolvulus arvensis_W19_4_2013	Convolvulus arvensis	W194	0.1	W19_4_2013	2013	W19_4	W19	4	W19_2013
160	Convolvulus arvensis_B40_1_2013	Convolvulus arvensis	B401	0.6	B40_1_2013	2013	B40_1	B40	1	B40_2013
161	Convolvulus arvensis_B40_2_2013	Convolvulus arvensis	B402	3	B40_2_2013	2013	B40_2	B40	2	B40_2013
162	Convolvulus arvensis_B40_3_2013	Convolvulus arvensis	B403	3	B40_3_2013	2013	B40_3	B40	3	B40_2013
163	Convolvulus arvensis_B40_4_2013	Convolvulus arvensis	B404	3	B40_4_2013	2013	B40_4	B40	4	B40_2013
164	Convolvulus arvensis_B07_1_2013	Convolvulus arvensis	B071	3	B07_1_2013	2013	B07_1	B07	1	B07_2013
165	Convolvulus arvensis_B07_2_2013	Convolvulus arvensis	B072	0.6	B07_2_2013	2013	B07_2	B07	2	B07_2013
166	Convolvulus arvensis_B07_3_2013	Convolvulus arvensis	B073	0.6	B07_3_2013	2013	B07_3	B07	3	B07_2013
167	Convolvulus arvensis_B07_4_2013	Convolvulus arvensis	B074	3	B07_4_2013	2013	B07_4	B07	4	B07_2013
168	Convolvulus arvensis_W06_2_2013	Convolvulus arvensis	W062	0.6	W06_2_2013	2013	W06_2	W06	2	W06_2013
169	Convolvulus arvensis_B41_1_2013	Convolvulus arvensis	B411	0.6	B41_1_2013	2013	B41_1	B41	1	B41_2013
170	Convolvulus arvensis_B41_2_2013	Convolvulus arvensis	B412	15	B41_2_2013	2013	B41_2	B41	2	B41_2013
171	Convolvulus arvensis_B41_3_2013	Convolvulus arvensis	B413	3	B41_3_2013	2013	B41_3	B41	3	B41_2013
172	Convolvulus arvensis_B41_4_2013	Convolvulus arvensis	B414	3	B41_4_2013	2013	B41_4	B41	4	B41_2013
173	Convolvulus arvensis_W43_2_2013	Convolvulus arvensis	W432	0.1	W43_2_2013	2013	W43_2	W43	2	W43_2013
174	Convolvulus arvensis_B23_1_2013	Convolvulus arvensis	B231	0.6	B23_1_2013	2013	B23_1	B23	1	B23_2013
175	Convolvulus arvensis_B23_2_2013	Convolvulus arvensis	B232	3	B23_2_2013	2013	B23_2	B23	2	B23_2013
176	Convolvulus arvensis_B23_3_2013	Convolvulus arvensis	B233	0.6	B23_3_2013	2013	B23_3	B23	3	B23_2013
177	Convolvulus arvensis_B12_1_2013	Convolvulus arvensis	B121	3	B12_1_2013	2013	B12_1	B12	1	B12_2013
178	Convolvulus arvensis_B12_2_2013	Convolvulus arvensis	B122	15	B12_2_2013	2013	B12_2	B12	2	B12_2013
179	Convolvulus arvensis_B12_3_2013	Convolvulus arvensis	B123	15	B12_3_2013	2013	B12_3	B12	3	B12_2013
180	Convolvulus arvensis_B12_4_2013	Convolvulus arvensis	B124	15	B12_4_2013	2013	B12_4	B12	4	B12_2013
181	Convolvulus arvensis_B20_2_2013	Convolvulus arvensis	B202	0.6	B20_2_2013	2013	B20_2	B20	2	B20_2013
182	Convolvulus arvensis_B20_3_2013	Convolvulus arvensis	B203	0.6	B20_3_2013	2013	B20_3	B20	3	B20_2013
183	Convolvulus arvensis_B20_4_2013	Convolvulus arvensis	B204	0.6	B20_4_2013	2013	B20_4	B20	4	B20_2013
184	Convolvulus arvensis_H51_1_2013	Convolvulus arvensis	H511	0.6	H51_1_2013	2013	H51_1	H51	1	H51_2013
185	Convolvulus arvensis_H51_3_2013	Convolvulus arvensis	H513	3	H51_3_2013	2013	H51_3	H51	3	H51_2013
186	Convolvulus arvensis_H51_4_2013	Convolvulus arvensis	H514	0.6	H51_4_2013	2013	H51_4	H51	4	H51_2013
187	Convolvulus arvensis_B03_1_2013	Convolvulus arvensis	B031	0.6	B03_1_2013	2013	B03_1	B03	1	B03_2013
188	Convolvulus arvensis_B03_2_2013	Convolvulus arvensis	B032	0.6	B03_2_2013	2013	B03_2	B03	2	B03_2013
189	Convolvulus arvensis_B03_3_2013	Convolvulus arvensis	B033	0.6	B03_3_2013	2013	B03_3	B03	3	B03_2013
190	Convolvulus arvensis_B03_4_2013	Convolvulus arvensis	B034	0.6	B03_4_2013	2013	B03_4	B03	4	B03_2013
192	Convolvulus arvensis_B21_1_2013	Convolvulus arvensis	B211	3	B21_1_2013	2013	B21_1	B21	1	B21_2013
193	Convolvulus arvensis_B21_2_2013	Convolvulus arvensis	B212	0.6	B21_2_2013	2013	B21_2	B21	2	B21_2013
194	Convolvulus arvensis_B21_3_2013	Convolvulus arvensis	B213	0.6	B21_3_2013	2013	B21_3	B21	3	B21_2013
195	Convolvulus arvensis_B21_4_2013	Convolvulus arvensis	B214	0.6	B21_4_2013	2013	B21_4	B21	4	B21_2013
196	Convolvulus arvensis_B13_1_2013	Convolvulus arvensis	B131	15	B13_1_2013	2013	B13_1	B13	1	B13_2013
197	Convolvulus arvensis_B13_2_2013	Convolvulus arvensis	B132	3	B13_2_2013	2013	B13_2	B13	2	B13_2013
198	Convolvulus arvensis_B13_3_2013	Convolvulus arvensis	B133	15	B13_3_2013	2013	B13_3	B13	3	B13_2013
199	Convolvulus arvensis_B13_4_2013	Convolvulus arvensis	B134	3	B13_4_2013	2013	B13_4	B13	4	B13_2013
200	Convolvulus arvensis_B24_1_2013	Convolvulus arvensis	B241	3	B24_1_2013	2013	B24_1	B24	1	B24_2013
201	Convolvulus arvensis_B24_2_2013	Convolvulus arvensis	B242	3	B24_2_2013	2013	B24_2	B24	2	B24_2013
202	Convolvulus arvensis_B24_3_2013	Convolvulus arvensis	B243	3	B24_3_2013	2013	B24_3	B24	3	B24_2013
203	Convolvulus arvensis_B24_4_2013	Convolvulus arvensis	B244	3	B24_4_2013	2013	B24_4	B24	4	B24_2013
204	Dactylis glomerata_W50_3_2013	Dactylis glomerata	W503	87.5	W50_3_2013	2013	W50_3	W50	3	W50_2013
205	Dactylis glomerata_W50_4_2013	Dactylis glomerata	W504	15	W50_4_2013	2013	W50_4	W50	4	W50_2013
206	Dactylis glomerata_H24_1_2013	Dactylis glomerata	H241	3	H24_1_2013	2013	H24_1	H24	1	H24_2013
207	Dactylis glomerata_H24_2_2013	Dactylis glomerata	H242	15	H24_2_2013	2013	H24_2	H24	2	H24_2013
208	Dactylis glomerata_H24_3_2013	Dactylis glomerata	H243	15	H24_3_2013	2013	H24_3	H24	3	H24_2013
209	Dactylis glomerata_H24_4_2013	Dactylis glomerata	H244	15	H24_4_2013	2013	H24_4	H24	4	H24_2013
210	Dactylis glomerata_B07_1_2013	Dactylis glomerata	B071	0.6	B07_1_2013	2013	B07_1	B07	1	B07_2013
211	Dactylis glomerata_B07_2_2013	Dactylis glomerata	B072	0.6	B07_2_2013	2013	B07_2	B07	2	B07_2013
212	Dactylis glomerata_B07_3_2013	Dactylis glomerata	B073	0.6	B07_3_2013	2013	B07_3	B07	3	B07_2013
213	Dactylis glomerata_B07_4_2013	Dactylis glomerata	B074	0.6	B07_4_2013	2013	B07_4	B07	4	B07_2013
214	Dactylis glomerata_W06_1_2013	Dactylis glomerata	W061	3	W06_1_2013	2013	W06_1	W06	1	W06_2013
215	Dactylis glomerata_W06_2_2013	Dactylis glomerata	W062	15	W06_2_2013	2013	W06_2	W06	2	W06_2013
216	Dactylis glomerata_W06_3_2013	Dactylis glomerata	W063	3	W06_3_2013	2013	W06_3	W06	3	W06_2013
217	Dactylis glomerata_W06_4_2013	Dactylis glomerata	W064	3	W06_4_2013	2013	W06_4	W06	4	W06_2013
218	Dactylis glomerata_W20_1_2013	Dactylis glomerata	W201	3	W20_1_2013	2013	W20_1	W20	1	W20_2013
219	Dactylis glomerata_W20_2_2013	Dactylis glomerata	W202	3	W20_2_2013	2013	W20_2	W20	2	W20_2013
220	Dactylis glomerata_W20_3_2013	Dactylis glomerata	W203	15	W20_3_2013	2013	W20_3	W20	3	W20_2013
221	Dactylis glomerata_W20_4_2013	Dactylis glomerata	W204	3	W20_4_2013	2013	W20_4	W20	4	W20_2013
222	Dactylis glomerata_H34_1_2013	Dactylis glomerata	H341	3	H34_1_2013	2013	H34_1	H34	1	H34_2013
223	Dactylis glomerata_H34_2_2013	Dactylis glomerata	H342	0.1	H34_2_2013	2013	H34_2	H34	2	H34_2013
224	Dactylis glomerata_B41_1_2013	Dactylis glomerata	B411	0.6	B41_1_2013	2013	B41_1	B41	1	B41_2013
225	Dactylis glomerata_B41_2_2013	Dactylis glomerata	B412	0.6	B41_2_2013	2013	B41_2	B41	2	B41_2013
226	Dactylis glomerata_B41_3_2013	Dactylis glomerata	B413	15	B41_3_2013	2013	B41_3	B41	3	B41_2013
227	Dactylis glomerata_B41_4_2013	Dactylis glomerata	B414	0.6	B41_4_2013	2013	B41_4	B41	4	B41_2013
228	Dactylis glomerata_H44_1_2013	Dactylis glomerata	H441	0.6	H44_1_2013	2013	H44_1	H44	1	H44_2013
229	Dactylis glomerata_H44_2_2013	Dactylis glomerata	H442	0.6	H44_2_2013	2013	H44_2	H44	2	H44_2013
230	Dactylis glomerata_H50_3_2013	Dactylis glomerata	H503	15	H50_3_2013	2013	H50_3	H50	3	H50_2013
231	Dactylis glomerata_H44_4_2013	Dactylis glomerata	H444	15	H44_4_2013	2013	H44_4	H44	4	H44_2013
232	Dactylis glomerata_H50_1_2013	Dactylis glomerata	H501	3	H50_1_2013	2013	H50_1	H50	1	H50_2013
233	Dactylis glomerata_H44_3_2013	Dactylis glomerata	H443	0.6	H44_3_2013	2013	H44_3	H44	3	H44_2013
234	Dactylis glomerata_H50_2_2013	Dactylis glomerata	H502	3	H50_2_2013	2013	H50_2	H50	2	H50_2013
235	Dactylis glomerata_H50_4_2013	Dactylis glomerata	H504	15	H50_4_2013	2013	H50_4	H50	4	H50_2013
237	Dactylis glomerata_B23_1_2013	Dactylis glomerata	B231	3	B23_1_2013	2013	B23_1	B23	1	B23_2013
238	Dactylis glomerata_B23_2_2013	Dactylis glomerata	B232	3	B23_2_2013	2013	B23_2	B23	2	B23_2013
239	Dactylis glomerata_B23_3_2013	Dactylis glomerata	B233	62.5	B23_3_2013	2013	B23_3	B23	3	B23_2013
240	Dactylis glomerata_B23_4_2013	Dactylis glomerata	B234	0.6	B23_4_2013	2013	B23_4	B23	4	B23_2013
241	Dactylis glomerata_B12_1_2013	Dactylis glomerata	B121	3	B12_1_2013	2013	B12_1	B12	1	B12_2013
242	Dactylis glomerata_B12_2_2013	Dactylis glomerata	B122	0.6	B12_2_2013	2013	B12_2	B12	2	B12_2013
243	Dactylis glomerata_B12_3_2013	Dactylis glomerata	B123	15	B12_3_2013	2013	B12_3	B12	3	B12_2013
244	Dactylis glomerata_B12_4_2013	Dactylis glomerata	B124	0.6	B12_4_2013	2013	B12_4	B12	4	B12_2013
245	Dactylis glomerata_B20_1_2013	Dactylis glomerata	B201	37.5	B20_1_2013	2013	B20_1	B20	1	B20_2013
246	Dactylis glomerata_B20_2_2013	Dactylis glomerata	B202	37.5	B20_2_2013	2013	B20_2	B20	2	B20_2013
247	Dactylis glomerata_B20_3_2013	Dactylis glomerata	B203	0.6	B20_3_2013	2013	B20_3	B20	3	B20_2013
248	Dactylis glomerata_B20_4_2013	Dactylis glomerata	B204	0.6	B20_4_2013	2013	B20_4	B20	4	B20_2013
249	Dactylis glomerata_H40_1_2013	Dactylis glomerata	H401	0.6	H40_1_2013	2013	H40_1	H40	1	H40_2013
250	Dactylis glomerata_H40_2_2013	Dactylis glomerata	H402	0.6	H40_2_2013	2013	H40_2	H40	2	H40_2013
251	Dactylis glomerata_H40_3_2013	Dactylis glomerata	H403	0.6	H40_3_2013	2013	H40_3	H40	3	H40_2013
252	Dactylis glomerata_H40_4_2013	Dactylis glomerata	H404	15	H40_4_2013	2013	H40_4	H40	4	H40_2013
253	Dactylis glomerata_H51_1_2013	Dactylis glomerata	H511	0.6	H51_1_2013	2013	H51_1	H51	1	H51_2013
254	Dactylis glomerata_H51_2_2013	Dactylis glomerata	H512	0.6	H51_2_2013	2013	H51_2	H51	2	H51_2013
255	Dactylis glomerata_H51_3_2013	Dactylis glomerata	H513	0.6	H51_3_2013	2013	H51_3	H51	3	H51_2013
256	Dactylis glomerata_H51_4_2013	Dactylis glomerata	H514	3	H51_4_2013	2013	H51_4	H51	4	H51_2013
257	Dactylis glomerata_B03_1_2013	Dactylis glomerata	B031	15	B03_1_2013	2013	B03_1	B03	1	B03_2013
258	Dactylis glomerata_B03_2_2013	Dactylis glomerata	B032	15	B03_2_2013	2013	B03_2	B03	2	B03_2013
259	Dactylis glomerata_B03_3_2013	Dactylis glomerata	B033	15	B03_3_2013	2013	B03_3	B03	3	B03_2013
260	Dactylis glomerata_B03_4_2013	Dactylis glomerata	B034	37.5	B03_4_2013	2013	B03_4	B03	4	B03_2013
265	Dactylis glomerata_H32_1_2013	Dactylis glomerata	H321	0.6	H32_1_2013	2013	H32_1	H32	1	H32_2013
266	Dactylis glomerata_B21_1_2013	Dactylis glomerata	B211	0.6	B21_1_2013	2013	B21_1	B21	1	B21_2013
267	Dactylis glomerata_B21_3_2013	Dactylis glomerata	B213	0.6	B21_3_2013	2013	B21_3	B21	3	B21_2013
268	Dactylis glomerata_B21_4_2013	Dactylis glomerata	B214	0.6	B21_4_2013	2013	B21_4	B21	4	B21_2013
269	Dactylis glomerata_B13_1_2013	Dactylis glomerata	B131	15	B13_1_2013	2013	B13_1	B13	1	B13_2013
270	Dactylis glomerata_B13_2_2013	Dactylis glomerata	B132	3	B13_2_2013	2013	B13_2	B13	2	B13_2013
271	Dactylis glomerata_B13_3_2013	Dactylis glomerata	B133	37.5	B13_3_2013	2013	B13_3	B13	3	B13_2013
272	Dactylis glomerata_B13_4_2013	Dactylis glomerata	B134	15	B13_4_2013	2013	B13_4	B13	4	B13_2013
273	Dactylis glomerata_B24_1_2013	Dactylis glomerata	B241	15	B24_1_2013	2013	B24_1	B24	1	B24_2013
274	Dactylis glomerata_B24_2_2013	Dactylis glomerata	B242	3	B24_2_2013	2013	B24_2	B24	2	B24_2013
275	Dactylis glomerata_B24_3_2013	Dactylis glomerata	B243	62.5	B24_3_2013	2013	B24_3	B24	3	B24_2013
276	Dactylis glomerata_B24_4_2013	Dactylis glomerata	B244	3	B24_4_2013	2013	B24_4	B24	4	B24_2013
277	Elymus repens_W50_3_2013	Elymus repens	W503	0.6	W50_3_2013	2013	W50_3	W50	3	W50_2013
278	Elymus repens_W50_4_2013	Elymus repens	W504	0.6	W50_4_2013	2013	W50_4	W50	4	W50_2013
279	Elymus repens_B50_1_2013	Elymus repens	B501	15	B50_1_2013	2013	B50_1	B50	1	B50_2013
280	Elymus repens_B50_3_2013	Elymus repens	B503	0.6	B50_3_2013	2013	B50_3	B50	3	B50_2013
281	Elymus repens_B50_4_2013	Elymus repens	B504	3	B50_4_2013	2013	B50_4	B50	4	B50_2013
282	Elymus repens_W19_1_2013	Elymus repens	W191	0.6	W19_1_2013	2013	W19_1	W19	1	W19_2013
283	Elymus repens_W19_2_2013	Elymus repens	W192	0.6	W19_2_2013	2013	W19_2	W19	2	W19_2013
284	Elymus repens_W19_3_2013	Elymus repens	W193	0.6	W19_3_2013	2013	W19_3	W19	3	W19_2013
285	Elymus repens_W19_4_2013	Elymus repens	W194	15	W19_4_2013	2013	W19_4	W19	4	W19_2013
286	Elymus repens_H22_2_2013	Elymus repens	H222	3	H22_2_2013	2013	H22_2	H22	2	H22_2013
287	Elymus repens_H22_3_2013	Elymus repens	H223	3	H22_3_2013	2013	H22_3	H22	3	H22_2013
288	Elymus repens_H42_2_2013	Elymus repens	H422	0.6	H42_2_2013	2013	H42_2	H42	2	H42_2013
289	Elymus repens_H42_3_2013	Elymus repens	H423	0.6	H42_3_2013	2013	H42_3	H42	3	H42_2013
290	Elymus repens_B40_3_2013	Elymus repens	B403	0.6	B40_3_2013	2013	B40_3	B40	3	B40_2013
291	Elymus repens_B40_4_2013	Elymus repens	B404	0.6	B40_4_2013	2013	B40_4	B40	4	B40_2013
292	Elymus repens_H38_2_2013	Elymus repens	H382	0.6	H38_2_2013	2013	H38_2	H38	2	H38_2013
293	Elymus repens_H24_3_2013	Elymus repens	H243	0.6	H24_3_2013	2013	H24_3	H24	3	H24_2013
294	Elymus repens_B07_1_2013	Elymus repens	B071	37.5	B07_1_2013	2013	B07_1	B07	1	B07_2013
295	Elymus repens_B07_2_2013	Elymus repens	B072	15	B07_2_2013	2013	B07_2	B07	2	B07_2013
296	Elymus repens_B07_3_2013	Elymus repens	B073	37.5	B07_3_2013	2013	B07_3	B07	3	B07_2013
297	Elymus repens_B07_4_2013	Elymus repens	B074	3	B07_4_2013	2013	B07_4	B07	4	B07_2013
298	Elymus repens_W06_3_2013	Elymus repens	W063	3	W06_3_2013	2013	W06_3	W06	3	W06_2013
299	Elymus repens_W20_1_2013	Elymus repens	W201	3	W20_1_2013	2013	W20_1	W20	1	W20_2013
300	Elymus repens_W20_2_2013	Elymus repens	W202	3	W20_2_2013	2013	W20_2	W20	2	W20_2013
301	Elymus repens_W20_3_2013	Elymus repens	W203	3	W20_3_2013	2013	W20_3	W20	3	W20_2013
302	Elymus repens_W20_4_2013	Elymus repens	W204	15	W20_4_2013	2013	W20_4	W20	4	W20_2013
303	Elymus repens_H34_2_2013	Elymus repens	H342	0.6	H34_2_2013	2013	H34_2	H34	2	H34_2013
304	Elymus repens_B41_1_2013	Elymus repens	B411	0.6	B41_1_2013	2013	B41_1	B41	1	B41_2013
305	Elymus repens_B41_4_2013	Elymus repens	B414	0.6	B41_4_2013	2013	B41_4	B41	4	B41_2013
306	Elymus repens_H50_3_2013	Elymus repens	H503	0.6	H50_3_2013	2013	H50_3	H50	3	H50_2013
307	Elymus repens_H50_1_2013	Elymus repens	H501	0.6	H50_1_2013	2013	H50_1	H50	1	H50_2013
308	Elymus repens_H50_4_2013	Elymus repens	H504	0.6	H50_4_2013	2013	H50_4	H50	4	H50_2013
313	Elymus repens_H31_3_2013	Elymus repens	H313	0.6	H31_3_2013	2013	H31_3	H31	3	H31_2013
314	Elymus repens_B23_1_2013	Elymus repens	B231	62.5	B23_1_2013	2013	B23_1	B23	1	B23_2013
315	Elymus repens_B23_2_2013	Elymus repens	B232	37.5	B23_2_2013	2013	B23_2	B23	2	B23_2013
316	Elymus repens_H51_2_2013	Elymus repens	H512	0.6	H51_2_2013	2013	H51_2	H51	2	H51_2013
317	Elymus repens_B03_2_2013	Elymus repens	B032	0.6	B03_2_2013	2013	B03_2	B03	2	B03_2013
318	Elymus repens_B03_3_2013	Elymus repens	B033	0.6	B03_3_2013	2013	B03_3	B03	3	B03_2013
319	Elymus repens_B03_4_2013	Elymus repens	B034	0.6	B03_4_2013	2013	B03_4	B03	4	B03_2013
324	Elymus repens_W15_1_2013	Elymus repens	W151	0.6	W15_1_2013	2013	W15_1	W15	1	W15_2013
325	Elymus repens_W15_2_2013	Elymus repens	W152	0.6	W15_2_2013	2013	W15_2	W15	2	W15_2013
326	Elymus repens_W15_3_2013	Elymus repens	W153	0.6	W15_3_2013	2013	W15_3	W15	3	W15_2013
327	Elymus repens_W17_1_2013	Elymus repens	W171	15	W17_1_2013	2013	W17_1	W17	1	W17_2013
328	Elymus repens_W17_3_2013	Elymus repens	W173	37.5	W17_3_2013	2013	W17_3	W17	3	W17_2013
329	Elymus repens_W17_4_2013	Elymus repens	W174	62.5	W17_4_2013	2013	W17_4	W17	4	W17_2013
330	Elymus repens_H32_1_2013	Elymus repens	H321	0.6	H32_1_2013	2013	H32_1	H32	1	H32_2013
331	Elymus repens_B21_1_2013	Elymus repens	B211	0.6	B21_1_2013	2013	B21_1	B21	1	B21_2013
332	Elymus repens_B21_2_2013	Elymus repens	B212	0.6	B21_2_2013	2013	B21_2	B21	2	B21_2013
333	Elymus repens_B21_3_2013	Elymus repens	B213	3	B21_3_2013	2013	B21_3	B21	3	B21_2013
334	Elymus repens_B21_4_2013	Elymus repens	B214	0.6	B21_4_2013	2013	B21_4	B21	4	B21_2013
335	Elymus repens_B13_1_2013	Elymus repens	B131	0.6	B13_1_2013	2013	B13_1	B13	1	B13_2013
336	Elymus repens_B13_3_2013	Elymus repens	B133	0.6	B13_3_2013	2013	B13_3	B13	3	B13_2013
337	Elymus repens_B13_4_2013	Elymus repens	B134	0.6	B13_4_2013	2013	B13_4	B13	4	B13_2013
338	Festuca arundinacea_W50_3_2013	Festuca arundinacea	W503	0.6	W50_3_2013	2013	W50_3	W50	3	W50_2013
339	Festuca arundinacea_W50_4_2013	Festuca arundinacea	W504	37.5	W50_4_2013	2013	W50_4	W50	4	W50_2013
340	Festuca arundinacea_W50_1_2013	Festuca arundinacea	W501	0.6	W50_1_2013	2013	W50_1	W50	1	W50_2013
341	Festuca arundinacea_W50_2_2013	Festuca arundinacea	W502	0.6	W50_2_2013	2013	W50_2	W50	2	W50_2013
342	Festuca arundinacea_B50_3_2013	Festuca arundinacea	B503	0.6	B50_3_2013	2013	B50_3	B50	3	B50_2013
343	Festuca arundinacea_H42_1_2013	Festuca arundinacea	H421	0.6	H42_1_2013	2013	H42_1	H42	1	H42_2013
344	Festuca arundinacea_H42_3_2013	Festuca arundinacea	H423	0.6	H42_3_2013	2013	H42_3	H42	3	H42_2013
345	Festuca arundinacea_H42_4_2013	Festuca arundinacea	H424	3	H42_4_2013	2013	H42_4	H42	4	H42_2013
346	Festuca arundinacea_B40_1_2013	Festuca arundinacea	B401	0.6	B40_1_2013	2013	B40_1	B40	1	B40_2013
347	Festuca arundinacea_B40_2_2013	Festuca arundinacea	B402	0.6	B40_2_2013	2013	B40_2	B40	2	B40_2013
348	Festuca arundinacea_H38_1_2013	Festuca arundinacea	H381	0.6	H38_1_2013	2013	H38_1	H38	1	H38_2013
349	Festuca arundinacea_W06_1_2013	Festuca arundinacea	W061	0.6	W06_1_2013	2013	W06_1	W06	1	W06_2013
350	Festuca arundinacea_W06_2_2013	Festuca arundinacea	W062	37.5	W06_2_2013	2013	W06_2	W06	2	W06_2013
351	Festuca arundinacea_W06_3_2013	Festuca arundinacea	W063	37.5	W06_3_2013	2013	W06_3	W06	3	W06_2013
352	Festuca arundinacea_W06_4_2013	Festuca arundinacea	W064	0.6	W06_4_2013	2013	W06_4	W06	4	W06_2013
353	Festuca arundinacea_W20_2_2013	Festuca arundinacea	W202	3	W20_2_2013	2013	W20_2	W20	2	W20_2013
354	Festuca arundinacea_W20_3_2013	Festuca arundinacea	W203	0.6	W20_3_2013	2013	W20_3	W20	3	W20_2013
355	Festuca arundinacea_B41_1_2013	Festuca arundinacea	B411	0.6	B41_1_2013	2013	B41_1	B41	1	B41_2013
356	Festuca arundinacea_H44_2_2013	Festuca arundinacea	H442	0.6	H44_2_2013	2013	H44_2	H44	2	H44_2013
357	Festuca arundinacea_H44_4_2013	Festuca arundinacea	H444	0.6	H44_4_2013	2013	H44_4	H44	4	H44_2013
358	Festuca arundinacea_H44_3_2013	Festuca arundinacea	H443	0.6	H44_3_2013	2013	H44_3	H44	3	H44_2013
361	Festuca arundinacea_W43_2_2013	Festuca arundinacea	W432	0.6	W43_2_2013	2013	W43_2	W43	2	W43_2013
362	Festuca arundinacea_W43_3_2013	Festuca arundinacea	W433	0.6	W43_3_2013	2013	W43_3	W43	3	W43_2013
363	Festuca arundinacea_B23_2_2013	Festuca arundinacea	B232	37.5	B23_2_2013	2013	B23_2	B23	2	B23_2013
364	Festuca arundinacea_B12_1_2013	Festuca arundinacea	B121	62.5	B12_1_2013	2013	B12_1	B12	1	B12_2013
365	Festuca arundinacea_B03_1_2013	Festuca arundinacea	B031	62.5	B03_1_2013	2013	B03_1	B03	1	B03_2013
366	Festuca arundinacea_B03_2_2013	Festuca arundinacea	B032	15	B03_2_2013	2013	B03_2	B03	2	B03_2013
367	Festuca arundinacea_B03_3_2013	Festuca arundinacea	B033	3	B03_3_2013	2013	B03_3	B03	3	B03_2013
368	Festuca arundinacea_B03_4_2013	Festuca arundinacea	B034	3	B03_4_2013	2013	B03_4	B03	4	B03_2013
373	Festuca arundinacea_W15_2_2013	Festuca arundinacea	W152	3	W15_2_2013	2013	W15_2	W15	2	W15_2013
374	Festuca arundinacea_W17_1_2013	Festuca arundinacea	W171	37.5	W17_1_2013	2013	W17_1	W17	1	W17_2013
375	Festuca arundinacea_B21_3_2013	Festuca arundinacea	B213	0.6	B21_3_2013	2013	B21_3	B21	3	B21_2013
376	Festuca arundinacea_B13_1_2013	Festuca arundinacea	B131	3	B13_1_2013	2013	B13_1	B13	1	B13_2013
377	Festuca arundinacea_B13_2_2013	Festuca arundinacea	B132	0.6	B13_2_2013	2013	B13_2	B13	2	B13_2013
378	Festuca arundinacea_B13_3_2013	Festuca arundinacea	B133	15	B13_3_2013	2013	B13_3	B13	3	B13_2013
379	Festuca arundinacea_B13_4_2013	Festuca arundinacea	B134	3	B13_4_2013	2013	B13_4	B13	4	B13_2013
380	Festuca arundinacea_B24_1_2013	Festuca arundinacea	B241	0.6	B24_1_2013	2013	B24_1	B24	1	B24_2013
381	Galium album s.lat._W50_3_2013	Galium album s.lat.	W503	0.6	W50_3_2013	2013	W50_3	W50	3	W50_2013
382	Galium album s.lat._W50_1_2013	Galium album s.lat.	W501	0.6	W50_1_2013	2013	W50_1	W50	1	W50_2013
383	Galium album s.lat._W50_2_2013	Galium album s.lat.	W502	3	W50_2_2013	2013	W50_2	W50	2	W50_2013
384	Galium album s.lat._B50_1_2013	Galium album s.lat.	B501	15	B50_1_2013	2013	B50_1	B50	1	B50_2013
385	Galium album s.lat._B50_4_2013	Galium album s.lat.	B504	0.1	B50_4_2013	2013	B50_4	B50	4	B50_2013
386	Galium album s.lat._B40_4_2013	Galium album s.lat.	B404	0.6	B40_4_2013	2013	B40_4	B40	4	B40_2013
388	Lactuca serriola_W50_3_2013	Lactuca serriola	W503	0.1	W50_3_2013	2013	W50_3	W50	3	W50_2013
389	Poa angustifolia_W50_3_2013	Poa angustifolia	W503	15	W50_3_2013	2013	W50_3	W50	3	W50_2013
390	Poa angustifolia_W50_4_2013	Poa angustifolia	W504	15	W50_4_2013	2013	W50_4	W50	4	W50_2013
391	Poa angustifolia_W50_1_2013	Poa angustifolia	W501	37.5	W50_1_2013	2013	W50_1	W50	1	W50_2013
392	Poa angustifolia_W50_2_2013	Poa angustifolia	W502	62.5	W50_2_2013	2013	W50_2	W50	2	W50_2013
393	Poa angustifolia_B50_1_2013	Poa angustifolia	B501	62.5	B50_1_2013	2013	B50_1	B50	1	B50_2013
394	Poa angustifolia_B50_2_2013	Poa angustifolia	B502	15	B50_2_2013	2013	B50_2	B50	2	B50_2013
395	Poa angustifolia_B50_3_2013	Poa angustifolia	B503	37.5	B50_3_2013	2013	B50_3	B50	3	B50_2013
396	Poa angustifolia_B50_4_2013	Poa angustifolia	B504	37.5	B50_4_2013	2013	B50_4	B50	4	B50_2013
397	Poa angustifolia_W19_1_2013	Poa angustifolia	W191	0.6	W19_1_2013	2013	W19_1	W19	1	W19_2013
398	Poa angustifolia_W19_2_2013	Poa angustifolia	W192	0.6	W19_2_2013	2013	W19_2	W19	2	W19_2013
399	Poa angustifolia_W19_3_2013	Poa angustifolia	W193	0.6	W19_3_2013	2013	W19_3	W19	3	W19_2013
400	Poa angustifolia_B40_1_2013	Poa angustifolia	B401	15	B40_1_2013	2013	B40_1	B40	1	B40_2013
401	Poa angustifolia_B40_2_2013	Poa angustifolia	B402	62.5	B40_2_2013	2013	B40_2	B40	2	B40_2013
402	Poa angustifolia_B40_3_2013	Poa angustifolia	B403	37.5	B40_3_2013	2013	B40_3	B40	3	B40_2013
403	Poa angustifolia_B40_4_2013	Poa angustifolia	B404	37.5	B40_4_2013	2013	B40_4	B40	4	B40_2013
404	Poa angustifolia_H24_3_2013	Poa angustifolia	H243	15	H24_3_2013	2013	H24_3	H24	3	H24_2013
405	Poa angustifolia_B07_1_2013	Poa angustifolia	B071	37.5	B07_1_2013	2013	B07_1	B07	1	B07_2013
406	Poa angustifolia_B07_4_2013	Poa angustifolia	B074	15	B07_4_2013	2013	B07_4	B07	4	B07_2013
407	Poa angustifolia_W06_1_2013	Poa angustifolia	W061	62.5	W06_1_2013	2013	W06_1	W06	1	W06_2013
408	Poa angustifolia_W06_2_2013	Poa angustifolia	W062	62.5	W06_2_2013	2013	W06_2	W06	2	W06_2013
409	Poa angustifolia_W06_3_2013	Poa angustifolia	W063	87.5	W06_3_2013	2013	W06_3	W06	3	W06_2013
410	Poa angustifolia_W06_4_2013	Poa angustifolia	W064	37.5	W06_4_2013	2013	W06_4	W06	4	W06_2013
411	Poa angustifolia_W20_1_2013	Poa angustifolia	W201	62.5	W20_1_2013	2013	W20_1	W20	1	W20_2013
412	Poa angustifolia_W20_2_2013	Poa angustifolia	W202	62.5	W20_2_2013	2013	W20_2	W20	2	W20_2013
413	Poa angustifolia_W20_3_2013	Poa angustifolia	W203	15	W20_3_2013	2013	W20_3	W20	3	W20_2013
414	Poa angustifolia_W20_4_2013	Poa angustifolia	W204	87.5	W20_4_2013	2013	W20_4	W20	4	W20_2013
415	Poa angustifolia_B41_1_2013	Poa angustifolia	B411	15	B41_1_2013	2013	B41_1	B41	1	B41_2013
416	Poa angustifolia_B41_4_2013	Poa angustifolia	B414	3	B41_4_2013	2013	B41_4	B41	4	B41_2013
417	Poa angustifolia_H44_1_2013	Poa angustifolia	H441	3	H44_1_2013	2013	H44_1	H44	1	H44_2013
418	Poa angustifolia_H50_3_2013	Poa angustifolia	H503	3	H50_3_2013	2013	H50_3	H50	3	H50_2013
419	Poa angustifolia_H44_4_2013	Poa angustifolia	H444	15	H44_4_2013	2013	H44_4	H44	4	H44_2013
420	Poa angustifolia_H50_4_2013	Poa angustifolia	H504	0.6	H50_4_2013	2013	H50_4	H50	4	H50_2013
422	Poa angustifolia_W43_2_2013	Poa angustifolia	W432	3	W43_2_2013	2013	W43_2	W43	2	W43_2013
423	Poa angustifolia_W43_3_2013	Poa angustifolia	W433	15	W43_3_2013	2013	W43_3	W43	3	W43_2013
424	Poa angustifolia_B23_1_2013	Poa angustifolia	B231	37.5	B23_1_2013	2013	B23_1	B23	1	B23_2013
425	Poa angustifolia_B23_2_2013	Poa angustifolia	B232	62.5	B23_2_2013	2013	B23_2	B23	2	B23_2013
426	Poa angustifolia_B23_3_2013	Poa angustifolia	B233	15	B23_3_2013	2013	B23_3	B23	3	B23_2013
427	Poa angustifolia_B23_4_2013	Poa angustifolia	B234	37.5	B23_4_2013	2013	B23_4	B23	4	B23_2013
428	Poa angustifolia_B12_1_2013	Poa angustifolia	B121	0.6	B12_1_2013	2013	B12_1	B12	1	B12_2013
429	Poa angustifolia_B12_2_2013	Poa angustifolia	B122	15	B12_2_2013	2013	B12_2	B12	2	B12_2013
430	Poa angustifolia_B12_3_2013	Poa angustifolia	B123	3	B12_3_2013	2013	B12_3	B12	3	B12_2013
431	Poa angustifolia_B12_4_2013	Poa angustifolia	B124	0.6	B12_4_2013	2013	B12_4	B12	4	B12_2013
432	Poa angustifolia_B20_1_2013	Poa angustifolia	B201	15	B20_1_2013	2013	B20_1	B20	1	B20_2013
433	Poa angustifolia_B20_2_2013	Poa angustifolia	B202	62.5	B20_2_2013	2013	B20_2	B20	2	B20_2013
434	Poa angustifolia_B20_3_2013	Poa angustifolia	B203	37.5	B20_3_2013	2013	B20_3	B20	3	B20_2013
435	Poa angustifolia_B20_4_2013	Poa angustifolia	B204	3	B20_4_2013	2013	B20_4	B20	4	B20_2013
436	Poa angustifolia_H51_2_2013	Poa angustifolia	H512	0.6	H51_2_2013	2013	H51_2	H51	2	H51_2013
437	Poa angustifolia_H51_3_2013	Poa angustifolia	H513	0.6	H51_3_2013	2013	H51_3	H51	3	H51_2013
438	Poa angustifolia_B03_1_2013	Poa angustifolia	B031	37.5	B03_1_2013	2013	B03_1	B03	1	B03_2013
439	Poa angustifolia_B03_2_2013	Poa angustifolia	B032	15	B03_2_2013	2013	B03_2	B03	2	B03_2013
440	Poa angustifolia_B03_3_2013	Poa angustifolia	B033	3	B03_3_2013	2013	B03_3	B03	3	B03_2013
441	Poa angustifolia_B03_4_2013	Poa angustifolia	B034	15	B03_4_2013	2013	B03_4	B03	4	B03_2013
444	Poa angustifolia_W17_1_2013	Poa angustifolia	W171	0.6	W17_1_2013	2013	W17_1	W17	1	W17_2013
445	Poa angustifolia_W17_4_2013	Poa angustifolia	W174	3	W17_4_2013	2013	W17_4	W17	4	W17_2013
446	Poa angustifolia_B21_1_2013	Poa angustifolia	B211	37.5	B21_1_2013	2013	B21_1	B21	1	B21_2013
447	Poa angustifolia_B21_2_2013	Poa angustifolia	B212	15	B21_2_2013	2013	B21_2	B21	2	B21_2013
448	Poa angustifolia_B21_3_2013	Poa angustifolia	B213	62.5	B21_3_2013	2013	B21_3	B21	3	B21_2013
449	Poa angustifolia_B21_4_2013	Poa angustifolia	B214	37.5	B21_4_2013	2013	B21_4	B21	4	B21_2013
450	Poa angustifolia_B13_1_2013	Poa angustifolia	B131	37.5	B13_1_2013	2013	B13_1	B13	1	B13_2013
451	Poa angustifolia_B13_2_2013	Poa angustifolia	B132	3	B13_2_2013	2013	B13_2	B13	2	B13_2013
452	Poa angustifolia_B13_3_2013	Poa angustifolia	B133	3	B13_3_2013	2013	B13_3	B13	3	B13_2013
453	Poa angustifolia_B13_4_2013	Poa angustifolia	B134	37.5	B13_4_2013	2013	B13_4	B13	4	B13_2013
454	Poa angustifolia_B24_1_2013	Poa angustifolia	B241	37.5	B24_1_2013	2013	B24_1	B24	1	B24_2013
455	Poa angustifolia_B24_2_2013	Poa angustifolia	B242	37.5	B24_2_2013	2013	B24_2	B24	2	B24_2013
456	Poa angustifolia_B24_3_2013	Poa angustifolia	B243	37.5	B24_3_2013	2013	B24_3	B24	3	B24_2013
457	Poa angustifolia_B24_4_2013	Poa angustifolia	B244	15	B24_4_2013	2013	B24_4	B24	4	B24_2013
458	Poa compressa_W50_3_2013	Poa compressa	W503	0.6	W50_3_2013	2013	W50_3	W50	3	W50_2013
459	Poa compressa_W50_2_2013	Poa compressa	W502	0.1	W50_2_2013	2013	W50_2	W50	2	W50_2013
460	Poa compressa_B07_1_2013	Poa compressa	B071	3	B07_1_2013	2013	B07_1	B07	1	B07_2013
461	Poa compressa_B07_2_2013	Poa compressa	B072	0.6	B07_2_2013	2013	B07_2	B07	2	B07_2013
462	Poa compressa_B07_3_2013	Poa compressa	B073	15	B07_3_2013	2013	B07_3	B07	3	B07_2013
463	Poa compressa_B41_1_2013	Poa compressa	B411	0.6	B41_1_2013	2013	B41_1	B41	1	B41_2013
464	Poa compressa_B41_2_2013	Poa compressa	B412	3	B41_2_2013	2013	B41_2	B41	2	B41_2013
465	Poa compressa_B41_3_2013	Poa compressa	B413	3	B41_3_2013	2013	B41_3	B41	3	B41_2013
466	Poa compressa_B41_4_2013	Poa compressa	B414	37.5	B41_4_2013	2013	B41_4	B41	4	B41_2013
467	Poa compressa_H31_3_2013	Poa compressa	H313	0.6	H31_3_2013	2013	H31_3	H31	3	H31_2013
468	Taraxacum sect. Ruderalia_W50_3_2013	Taraxacum sect. Ruderalia	W503	0.6	W50_3_2013	2013	W50_3	W50	3	W50_2013
469	Taraxacum sect. Ruderalia_W50_4_2013	Taraxacum sect. Ruderalia	W504	15	W50_4_2013	2013	W50_4	W50	4	W50_2013
470	Taraxacum sect. Ruderalia_W50_1_2013	Taraxacum sect. Ruderalia	W501	15	W50_1_2013	2013	W50_1	W50	1	W50_2013
471	Taraxacum sect. Ruderalia_W50_2_2013	Taraxacum sect. Ruderalia	W502	15	W50_2_2013	2013	W50_2	W50	2	W50_2013
472	Taraxacum sect. Ruderalia_B50_1_2013	Taraxacum sect. Ruderalia	B501	0.6	B50_1_2013	2013	B50_1	B50	1	B50_2013
473	Taraxacum sect. Ruderalia_B50_2_2013	Taraxacum sect. Ruderalia	B502	0.6	B50_2_2013	2013	B50_2	B50	2	B50_2013
474	Taraxacum sect. Ruderalia_B50_3_2013	Taraxacum sect. Ruderalia	B503	0.6	B50_3_2013	2013	B50_3	B50	3	B50_2013
475	Taraxacum sect. Ruderalia_B50_4_2013	Taraxacum sect. Ruderalia	B504	15	B50_4_2013	2013	B50_4	B50	4	B50_2013
476	Taraxacum sect. Ruderalia_H04_2_2013	Taraxacum sect. Ruderalia	H042	3	H04_2_2013	2013	H04_2	H04	2	H04_2013
477	Taraxacum sect. Ruderalia_H04_4_2013	Taraxacum sect. Ruderalia	H044	0.1	H04_4_2013	2013	H04_4	H04	4	H04_2013
478	Taraxacum sect. Ruderalia_W06_1_2013	Taraxacum sect. Ruderalia	W061	37.5	W06_1_2013	2013	W06_1	W06	1	W06_2013
479	Taraxacum sect. Ruderalia_W06_2_2013	Taraxacum sect. Ruderalia	W062	0.6	W06_2_2013	2013	W06_2	W06	2	W06_2013
480	Taraxacum sect. Ruderalia_W06_3_2013	Taraxacum sect. Ruderalia	W063	0.6	W06_3_2013	2013	W06_3	W06	3	W06_2013
481	Taraxacum sect. Ruderalia_W06_4_2013	Taraxacum sect. Ruderalia	W064	0.6	W06_4_2013	2013	W06_4	W06	4	W06_2013
482	Taraxacum sect. Ruderalia_B41_1_2013	Taraxacum sect. Ruderalia	B411	3	B41_1_2013	2013	B41_1	B41	1	B41_2013
483	Taraxacum sect. Ruderalia_B41_2_2013	Taraxacum sect. Ruderalia	B412	0.6	B41_2_2013	2013	B41_2	B41	2	B41_2013
484	Taraxacum sect. Ruderalia_B41_4_2013	Taraxacum sect. Ruderalia	B414	0.6	B41_4_2013	2013	B41_4	B41	4	B41_2013
485	Taraxacum sect. Ruderalia_H50_3_2013	Taraxacum sect. Ruderalia	H503	0.1	H50_3_2013	2013	H50_3	H50	3	H50_2013
486	Taraxacum sect. Ruderalia_B23_1_2013	Taraxacum sect. Ruderalia	B231	0.6	B23_1_2013	2013	B23_1	B23	1	B23_2013
487	Taraxacum sect. Ruderalia_B23_2_2013	Taraxacum sect. Ruderalia	B232	0.6	B23_2_2013	2013	B23_2	B23	2	B23_2013
489	Taraxacum sect. Ruderalia_W17_3_2013	Taraxacum sect. Ruderalia	W173	0.1	W17_3_2013	2013	W17_3	W17	3	W17_2013
490	Taraxacum sect. Ruderalia_W17_4_2013	Taraxacum sect. Ruderalia	W174	0.1	W17_4_2013	2013	W17_4	W17	4	W17_2013
491	Trifolium pratense_W50_3_2013	Trifolium pratense	W503	0.1	W50_3_2013	2013	W50_3	W50	3	W50_2013
492	Trifolium pratense_W50_4_2013	Trifolium pratense	W504	3	W50_4_2013	2013	W50_4	W50	4	W50_2013
493	Trifolium pratense_W50_1_2013	Trifolium pratense	W501	0.6	W50_1_2013	2013	W50_1	W50	1	W50_2013
494	Trifolium pratense_W50_2_2013	Trifolium pratense	W502	0.1	W50_2_2013	2013	W50_2	W50	2	W50_2013
495	Trifolium pratense_B50_2_2013	Trifolium pratense	B502	37.5	B50_2_2013	2013	B50_2	B50	2	B50_2013
496	Trifolium pratense_B50_3_2013	Trifolium pratense	B503	15	B50_3_2013	2013	B50_3	B50	3	B50_2013
497	Trifolium pratense_B50_4_2013	Trifolium pratense	B504	15	B50_4_2013	2013	B50_4	B50	4	B50_2013
498	Trifolium pratense_H04_1_2013	Trifolium pratense	H041	0.1	H04_1_2013	2013	H04_1	H04	1	H04_2013
499	Trifolium pratense_W19_1_2013	Trifolium pratense	W191	37.5	W19_1_2013	2013	W19_1	W19	1	W19_2013
500	Trifolium pratense_W19_2_2013	Trifolium pratense	W192	37.5	W19_2_2013	2013	W19_2	W19	2	W19_2013
501	Trifolium pratense_W19_3_2013	Trifolium pratense	W193	62.5	W19_3_2013	2013	W19_3	W19	3	W19_2013
502	Trifolium pratense_W19_4_2013	Trifolium pratense	W194	62.5	W19_4_2013	2013	W19_4	W19	4	W19_2013
503	Trifolium pratense_H42_2_2013	Trifolium pratense	H422	0.6	H42_2_2013	2013	H42_2	H42	2	H42_2013
504	Trifolium pratense_H42_3_2013	Trifolium pratense	H423	15	H42_3_2013	2013	H42_3	H42	3	H42_2013
505	Trifolium pratense_H42_4_2013	Trifolium pratense	H424	0.6	H42_4_2013	2013	H42_4	H42	4	H42_2013
506	Trifolium pratense_B40_3_2013	Trifolium pratense	B403	0.6	B40_3_2013	2013	B40_3	B40	3	B40_2013
507	Trifolium pratense_B40_4_2013	Trifolium pratense	B404	0.1	B40_4_2013	2013	B40_4	B40	4	B40_2013
508	Trifolium pratense_H38_1_2013	Trifolium pratense	H381	0.6	H38_1_2013	2013	H38_1	H38	1	H38_2013
509	Trifolium pratense_H38_2_2013	Trifolium pratense	H382	0.6	H38_2_2013	2013	H38_2	H38	2	H38_2013
510	Trifolium pratense_H38_3_2013	Trifolium pratense	H383	0.6	H38_3_2013	2013	H38_3	H38	3	H38_2013
511	Trifolium pratense_H38_4_2013	Trifolium pratense	H384	0.6	H38_4_2013	2013	H38_4	H38	4	H38_2013
512	Trifolium pratense_H24_2_2013	Trifolium pratense	H242	0.6	H24_2_2013	2013	H24_2	H24	2	H24_2013
513	Trifolium pratense_H24_3_2013	Trifolium pratense	H243	0.6	H24_3_2013	2013	H24_3	H24	3	H24_2013
514	Trifolium pratense_W06_1_2013	Trifolium pratense	W061	3	W06_1_2013	2013	W06_1	W06	1	W06_2013
515	Trifolium pratense_W06_4_2013	Trifolium pratense	W064	3	W06_4_2013	2013	W06_4	W06	4	W06_2013
516	Trifolium pratense_W20_1_2013	Trifolium pratense	W201	37.5	W20_1_2013	2013	W20_1	W20	1	W20_2013
517	Trifolium pratense_W20_2_2013	Trifolium pratense	W202	37.5	W20_2_2013	2013	W20_2	W20	2	W20_2013
518	Trifolium pratense_W20_3_2013	Trifolium pratense	W203	15	W20_3_2013	2013	W20_3	W20	3	W20_2013
519	Trifolium pratense_W20_4_2013	Trifolium pratense	W204	3	W20_4_2013	2013	W20_4	W20	4	W20_2013
520	Trifolium pratense_B41_3_2013	Trifolium pratense	B413	0.6	B41_3_2013	2013	B41_3	B41	3	B41_2013
521	Trifolium pratense_H44_2_2013	Trifolium pratense	H442	0.6	H44_2_2013	2013	H44_2	H44	2	H44_2013
522	Trifolium pratense_B23_2_2013	Trifolium pratense	B232	0.1	B23_2_2013	2013	B23_2	B23	2	B23_2013
523	Trifolium pratense_B23_3_2013	Trifolium pratense	B233	0.6	B23_3_2013	2013	B23_3	B23	3	B23_2013
524	Trifolium pratense_B20_1_2013	Trifolium pratense	B201	0.6	B20_1_2013	2013	B20_1	B20	1	B20_2013
525	Trifolium pratense_H40_1_2013	Trifolium pratense	H401	0.6	H40_1_2013	2013	H40_1	H40	1	H40_2013
526	Trifolium pratense_H40_2_2013	Trifolium pratense	H402	0.6	H40_2_2013	2013	H40_2	H40	2	H40_2013
527	Trifolium pratense_H51_3_2013	Trifolium pratense	H513	0.1	H51_3_2013	2013	H51_3	H51	3	H51_2013
528	Trifolium pratense_H51_4_2013	Trifolium pratense	H514	0.1	H51_4_2013	2013	H51_4	H51	4	H51_2013
529	Trifolium pratense_B03_1_2013	Trifolium pratense	B031	3	B03_1_2013	2013	B03_1	B03	1	B03_2013
530	Trifolium pratense_B03_3_2013	Trifolium pratense	B033	15	B03_3_2013	2013	B03_3	B03	3	B03_2013
531	Trifolium pratense_B03_4_2013	Trifolium pratense	B034	37.5	B03_4_2013	2013	B03_4	B03	4	B03_2013
535	Trifolium pratense_W45_3_2013	Trifolium pratense	W453	0.6	W45_3_2013	2013	W45_3	W45	3	W45_2013
536	Trifolium pratense_W45_4_2013	Trifolium pratense	W454	0.6	W45_4_2013	2013	W45_4	W45	4	W45_2013
537	Trifolium pratense_B13_2_2013	Trifolium pratense	B132	0.6	B13_2_2013	2013	B13_2	B13	2	B13_2013
538	Trifolium pratense_B24_3_2013	Trifolium pratense	B243	0.6	B24_3_2013	2013	B24_3	B24	3	B24_2013
539	Veronica agrestis_W50_3_2013	Veronica agrestis	W503	0.6	W50_3_2013	2013	W50_3	W50	3	W50_2013
540	Veronica agrestis_W50_2_2013	Veronica agrestis	W502	0.1	W50_2_2013	2013	W50_2	W50	2	W50_2013
541	Achillea millefolium_W50_4_2013	Achillea millefolium	W504	0.6	W50_4_2013	2013	W50_4	W50	4	W50_2013
542	Achillea millefolium_W20_1_2013	Achillea millefolium	W201	3	W20_1_2013	2013	W20_1	W20	1	W20_2013
544	Achillea millefolium_H31_3_2013	Achillea millefolium	H313	3	H31_3_2013	2013	H31_3	H31	3	H31_2013
545	Achillea millefolium_B23_1_2013	Achillea millefolium	B231	0.6	B23_1_2013	2013	B23_1	B23	1	B23_2013
546	Achillea millefolium_B23_2_2013	Achillea millefolium	B232	0.6	B23_2_2013	2013	B23_2	B23	2	B23_2013
547	Achillea millefolium_B23_3_2013	Achillea millefolium	B233	0.6	B23_3_2013	2013	B23_3	B23	3	B23_2013
548	Achillea millefolium_B23_4_2013	Achillea millefolium	B234	0.6	B23_4_2013	2013	B23_4	B23	4	B23_2013
549	Achillea millefolium_B20_1_2013	Achillea millefolium	B201	3	B20_1_2013	2013	B20_1	B20	1	B20_2013
550	Achillea millefolium_B20_2_2013	Achillea millefolium	B202	0.6	B20_2_2013	2013	B20_2	B20	2	B20_2013
551	Achillea millefolium_B20_3_2013	Achillea millefolium	B203	0.6	B20_3_2013	2013	B20_3	B20	3	B20_2013
552	Achillea millefolium_B20_4_2013	Achillea millefolium	B204	3	B20_4_2013	2013	B20_4	B20	4	B20_2013
553	Achillea millefolium_H40_1_2013	Achillea millefolium	H401	0.6	H40_1_2013	2013	H40_1	H40	1	H40_2013
554	Achillea millefolium_H40_2_2013	Achillea millefolium	H402	3	H40_2_2013	2013	H40_2	H40	2	H40_2013
555	Achillea millefolium_H40_3_2013	Achillea millefolium	H403	0.6	H40_3_2013	2013	H40_3	H40	3	H40_2013
556	Achillea millefolium_H40_4_2013	Achillea millefolium	H404	0.6	H40_4_2013	2013	H40_4	H40	4	H40_2013
557	Achillea millefolium_H51_1_2013	Achillea millefolium	H511	15	H51_1_2013	2013	H51_1	H51	1	H51_2013
558	Achillea millefolium_H51_2_2013	Achillea millefolium	H512	0.6	H51_2_2013	2013	H51_2	H51	2	H51_2013
559	Achillea millefolium_H51_3_2013	Achillea millefolium	H513	3	H51_3_2013	2013	H51_3	H51	3	H51_2013
560	Achillea millefolium_H51_4_2013	Achillea millefolium	H514	3	H51_4_2013	2013	H51_4	H51	4	H51_2013
561	Achillea millefolium_B03_1_2013	Achillea millefolium	B031	3	B03_1_2013	2013	B03_1	B03	1	B03_2013
562	Achillea millefolium_B03_2_2013	Achillea millefolium	B032	15	B03_2_2013	2013	B03_2	B03	2	B03_2013
563	Achillea millefolium_B03_3_2013	Achillea millefolium	B033	3	B03_3_2013	2013	B03_3	B03	3	B03_2013
564	Achillea millefolium_B03_4_2013	Achillea millefolium	B034	15	B03_4_2013	2013	B03_4	B03	4	B03_2013
565	Agrostis stolonifera agg._W50_4_2013	Agrostis stolonifera agg.	W504	0.6	W50_4_2013	2013	W50_4	W50	4	W50_2013
566	Agrostis stolonifera agg._H22_2_2013	Agrostis stolonifera agg.	H222	0.6	H22_2_2013	2013	H22_2	H22	2	H22_2013
567	Agrostis stolonifera agg._H22_3_2013	Agrostis stolonifera agg.	H223	3	H22_3_2013	2013	H22_3	H22	3	H22_2013
568	Agrostis stolonifera agg._H22_4_2013	Agrostis stolonifera agg.	H224	15	H22_4_2013	2013	H22_4	H22	4	H22_2013
569	Agrostis stolonifera agg._H42_1_2013	Agrostis stolonifera agg.	H421	15	H42_1_2013	2013	H42_1	H42	1	H42_2013
570	Agrostis stolonifera agg._H42_2_2013	Agrostis stolonifera agg.	H422	3	H42_2_2013	2013	H42_2	H42	2	H42_2013
571	Agrostis stolonifera agg._H42_4_2013	Agrostis stolonifera agg.	H424	3	H42_4_2013	2013	H42_4	H42	4	H42_2013
572	Agrostis stolonifera agg._H38_4_2013	Agrostis stolonifera agg.	H384	0.6	H38_4_2013	2013	H38_4	H38	4	H38_2013
573	Bromus hordeaceus_W50_4_2013	Bromus hordeaceus	W504	0.1	W50_4_2013	2013	W50_4	W50	4	W50_2013
574	Bromus hordeaceus_H38_2_2013	Bromus hordeaceus	H382	15	H38_2_2013	2013	H38_2	H38	2	H38_2013
575	Bromus hordeaceus_H38_3_2013	Bromus hordeaceus	H383	0.6	H38_3_2013	2013	H38_3	H38	3	H38_2013
576	Bromus hordeaceus_B41_3_2013	Bromus hordeaceus	B413	0.6	B41_3_2013	2013	B41_3	B41	3	B41_2013
577	Bromus hordeaceus_H50_3_2013	Bromus hordeaceus	H503	0.1	H50_3_2013	2013	H50_3	H50	3	H50_2013
578	Bromus hordeaceus_B12_1_2013	Bromus hordeaceus	B121	15	B12_1_2013	2013	B12_1	B12	1	B12_2013
579	Bromus hordeaceus_B12_3_2013	Bromus hordeaceus	B123	3	B12_3_2013	2013	B12_3	B12	3	B12_2013
580	Bromus hordeaceus_B12_4_2013	Bromus hordeaceus	B124	3	B12_4_2013	2013	B12_4	B12	4	B12_2013
581	Bromus hordeaceus_B20_2_2013	Bromus hordeaceus	B202	0.6	B20_2_2013	2013	B20_2	B20	2	B20_2013
582	Bromus hordeaceus_B20_3_2013	Bromus hordeaceus	B203	0.6	B20_3_2013	2013	B20_3	B20	3	B20_2013
583	Bromus hordeaceus_B20_4_2013	Bromus hordeaceus	B204	0.1	B20_4_2013	2013	B20_4	B20	4	B20_2013
584	Bromus hordeaceus_H40_2_2013	Bromus hordeaceus	H402	0.6	H40_2_2013	2013	H40_2	H40	2	H40_2013
585	Bromus hordeaceus_H40_4_2013	Bromus hordeaceus	H404	3	H40_4_2013	2013	H40_4	H40	4	H40_2013
586	Bromus hordeaceus_H51_1_2013	Bromus hordeaceus	H511	0.1	H51_1_2013	2013	H51_1	H51	1	H51_2013
587	Bromus hordeaceus_H51_3_2013	Bromus hordeaceus	H513	0.6	H51_3_2013	2013	H51_3	H51	3	H51_2013
588	Bromus hordeaceus_B03_2_2013	Bromus hordeaceus	B032	0.1	B03_2_2013	2013	B03_2	B03	2	B03_2013
589	Bromus hordeaceus_B03_3_2013	Bromus hordeaceus	B033	0.1	B03_3_2013	2013	B03_3	B03	3	B03_2013
590	Bromus hordeaceus_B03_4_2013	Bromus hordeaceus	B034	0.1	B03_4_2013	2013	B03_4	B03	4	B03_2013
593	Bromus hordeaceus_B21_1_2013	Bromus hordeaceus	B211	0.6	B21_1_2013	2013	B21_1	B21	1	B21_2013
594	Bromus hordeaceus_B21_2_2013	Bromus hordeaceus	B212	0.1	B21_2_2013	2013	B21_2	B21	2	B21_2013
595	Bromus hordeaceus_B21_3_2013	Bromus hordeaceus	B213	0.6	B21_3_2013	2013	B21_3	B21	3	B21_2013
596	Carex otrubae_W50_4_2013	Carex otrubae	W504	0.6	W50_4_2013	2013	W50_4	W50	4	W50_2013
597	Festuca rubra agg._W50_4_2013	Festuca rubra agg.	W504	0.6	W50_4_2013	2013	W50_4	W50	4	W50_2013
598	Festuca rubra agg._W50_1_2013	Festuca rubra agg.	W501	3	W50_1_2013	2013	W50_1	W50	1	W50_2013
599	Festuca rubra agg._W50_2_2013	Festuca rubra agg.	W502	0.6	W50_2_2013	2013	W50_2	W50	2	W50_2013
600	Festuca rubra agg._B50_1_2013	Festuca rubra agg.	B501	15	B50_1_2013	2013	B50_1	B50	1	B50_2013
601	Festuca rubra agg._B50_2_2013	Festuca rubra agg.	B502	15	B50_2_2013	2013	B50_2	B50	2	B50_2013
602	Festuca rubra agg._B50_3_2013	Festuca rubra agg.	B503	15	B50_3_2013	2013	B50_3	B50	3	B50_2013
603	Festuca rubra agg._B50_4_2013	Festuca rubra agg.	B504	3	B50_4_2013	2013	B50_4	B50	4	B50_2013
604	Festuca rubra agg._W19_3_2013	Festuca rubra agg.	W193	0.1	W19_3_2013	2013	W19_3	W19	3	W19_2013
605	Festuca rubra agg._W19_4_2013	Festuca rubra agg.	W194	3	W19_4_2013	2013	W19_4	W19	4	W19_2013
606	Inula britannica_W50_4_2013	Inula britannica	W504	0.6	W50_4_2013	2013	W50_4	W50	4	W50_2013
607	Inula britannica_H38_3_2013	Inula britannica	H383	0.6	H38_3_2013	2013	H38_3	H38	3	H38_2013
608	Inula britannica_H24_3_2013	Inula britannica	H243	0.6	H24_3_2013	2013	H24_3	H24	3	H24_2013
609	Inula britannica_W06_1_2013	Inula britannica	W061	15	W06_1_2013	2013	W06_1	W06	1	W06_2013
610	Inula britannica_W06_4_2013	Inula britannica	W064	0.6	W06_4_2013	2013	W06_4	W06	4	W06_2013
611	Inula britannica_W20_1_2013	Inula britannica	W201	0.6	W20_1_2013	2013	W20_1	W20	1	W20_2013
612	Inula britannica_W20_3_2013	Inula britannica	W203	0.6	W20_3_2013	2013	W20_3	W20	3	W20_2013
615	Inula britannica_B12_1_2013	Inula britannica	B121	0.6	B12_1_2013	2013	B12_1	B12	1	B12_2013
619	Inula britannica_W17_1_2013	Inula britannica	W171	0.6	W17_1_2013	2013	W17_1	W17	1	W17_2013
620	Inula britannica_W17_3_2013	Inula britannica	W173	3	W17_3_2013	2013	W17_3	W17	3	W17_2013
621	Inula britannica_W17_4_2013	Inula britannica	W174	0.6	W17_4_2013	2013	W17_4	W17	4	W17_2013
622	Inula britannica_B13_4_2013	Inula britannica	B134	0.6	B13_4_2013	2013	B13_4	B13	4	B13_2013
623	Juncus gerardii_W50_4_2013	Juncus gerardii	W504	0.6	W50_4_2013	2013	W50_4	W50	4	W50_2013
624	Juncus gerardii_B50_1_2013	Juncus gerardii	B501	0.6	B50_1_2013	2013	B50_1	B50	1	B50_2013
625	Juncus gerardii_H04_1_2013	Juncus gerardii	H041	3	H04_1_2013	2013	H04_1	H04	1	H04_2013
626	Juncus gerardii_H04_4_2013	Juncus gerardii	H044	3	H04_4_2013	2013	H04_4	H04	4	H04_2013
627	Juncus gerardii_H22_1_2013	Juncus gerardii	H221	0.6	H22_1_2013	2013	H22_1	H22	1	H22_2013
628	Juncus gerardii_H22_2_2013	Juncus gerardii	H222	15	H22_2_2013	2013	H22_2	H22	2	H22_2013
629	Juncus gerardii_H22_4_2013	Juncus gerardii	H224	3	H22_4_2013	2013	H22_4	H22	4	H22_2013
630	Juncus gerardii_H42_1_2013	Juncus gerardii	H421	0.6	H42_1_2013	2013	H42_1	H42	1	H42_2013
631	Juncus gerardii_H42_4_2013	Juncus gerardii	H424	0.6	H42_4_2013	2013	H42_4	H42	4	H42_2013
632	Juncus gerardii_H24_3_2013	Juncus gerardii	H243	0.6	H24_3_2013	2013	H24_3	H24	3	H24_2013
633	Juncus gerardii_H44_2_2013	Juncus gerardii	H442	0.6	H44_2_2013	2013	H44_2	H44	2	H44_2013
637	Juncus gerardii_W43_1_2013	Juncus gerardii	W431	0.6	W43_1_2013	2013	W43_1	W43	1	W43_2013
638	Juncus gerardii_W43_2_2013	Juncus gerardii	W432	0.6	W43_2_2013	2013	W43_2	W43	2	W43_2013
639	Juncus gerardii_H31_2_2013	Juncus gerardii	H312	0.6	H31_2_2013	2013	H31_2	H31	2	H31_2013
642	Juncus gerardii_W15_1_2013	Juncus gerardii	W151	3	W15_1_2013	2013	W15_1	W15	1	W15_2013
643	Juncus gerardii_W17_3_2013	Juncus gerardii	W173	15	W17_3_2013	2013	W17_3	W17	3	W17_2013
644	Juncus gerardii_W17_4_2013	Juncus gerardii	W174	15	W17_4_2013	2013	W17_4	W17	4	W17_2013
645	Juncus gerardii_H32_2_2013	Juncus gerardii	H322	0.6	H32_2_2013	2013	H32_2	H32	2	H32_2013
646	Melilotus officinalis_W50_4_2013	Melilotus officinalis	W504	0.1	W50_4_2013	2013	W50_4	W50	4	W50_2013
647	Melilotus officinalis_B50_4_2013	Melilotus officinalis	B504	0.1	B50_4_2013	2013	B50_4	B50	4	B50_2013
648	Melilotus officinalis_B07_1_2013	Melilotus officinalis	B071	0.6	B07_1_2013	2013	B07_1	B07	1	B07_2013
649	Phleum pratense agg._W50_4_2013	Phleum pratense agg.	W504	0.6	W50_4_2013	2013	W50_4	W50	4	W50_2013
650	Phleum pratense agg._W50_1_2013	Phleum pratense agg.	W501	0.6	W50_1_2013	2013	W50_1	W50	1	W50_2013
651	Phleum pratense agg._B50_2_2013	Phleum pratense agg.	B502	0.6	B50_2_2013	2013	B50_2	B50	2	B50_2013
652	Phleum pratense agg._B40_3_2013	Phleum pratense agg.	B403	0.6	B40_3_2013	2013	B40_3	B40	3	B40_2013
653	Phleum pratense agg._B40_4_2013	Phleum pratense agg.	B404	0.1	B40_4_2013	2013	B40_4	B40	4	B40_2013
654	Picris hieracioides agg._W50_4_2013	Picris hieracioides agg.	W504	0.1	W50_4_2013	2013	W50_4	W50	4	W50_2013
655	Picris hieracioides agg._B50_1_2013	Picris hieracioides agg.	B501	3	B50_1_2013	2013	B50_1	B50	1	B50_2013
656	Picris hieracioides agg._B50_2_2013	Picris hieracioides agg.	B502	0.6	B50_2_2013	2013	B50_2	B50	2	B50_2013
657	Picris hieracioides agg._B50_3_2013	Picris hieracioides agg.	B503	3	B50_3_2013	2013	B50_3	B50	3	B50_2013
658	Picris hieracioides agg._B50_4_2013	Picris hieracioides agg.	B504	15	B50_4_2013	2013	B50_4	B50	4	B50_2013
659	Picris hieracioides agg._W19_1_2013	Picris hieracioides agg.	W191	15	W19_1_2013	2013	W19_1	W19	1	W19_2013
660	Picris hieracioides agg._W19_2_2013	Picris hieracioides agg.	W192	15	W19_2_2013	2013	W19_2	W19	2	W19_2013
661	Picris hieracioides agg._W19_3_2013	Picris hieracioides agg.	W193	15	W19_3_2013	2013	W19_3	W19	3	W19_2013
662	Picris hieracioides agg._W19_4_2013	Picris hieracioides agg.	W194	3	W19_4_2013	2013	W19_4	W19	4	W19_2013
663	Picris hieracioides agg._B40_2_2013	Picris hieracioides agg.	B402	0.6	B40_2_2013	2013	B40_2	B40	2	B40_2013
664	Picris hieracioides agg._B40_3_2013	Picris hieracioides agg.	B403	0.6	B40_3_2013	2013	B40_3	B40	3	B40_2013
665	Picris hieracioides agg._B40_4_2013	Picris hieracioides agg.	B404	0.6	B40_4_2013	2013	B40_4	B40	4	B40_2013
666	Dactylis glomerata agg._W50_1_2013	Dactylis glomerata agg.	W501	37.5	W50_1_2013	2013	W50_1	W50	1	W50_2013
667	Dactylis glomerata agg._W50_2_2013	Dactylis glomerata agg.	W502	37.5	W50_2_2013	2013	W50_2	W50	2	W50_2013
668	Dactylis glomerata agg._B50_1_2013	Dactylis glomerata agg.	B501	3	B50_1_2013	2013	B50_1	B50	1	B50_2013
669	Dactylis glomerata agg._B50_2_2013	Dactylis glomerata agg.	B502	3	B50_2_2013	2013	B50_2	B50	2	B50_2013
670	Dactylis glomerata agg._B50_3_2013	Dactylis glomerata agg.	B503	3	B50_3_2013	2013	B50_3	B50	3	B50_2013
671	Dactylis glomerata agg._B50_4_2013	Dactylis glomerata agg.	B504	0.6	B50_4_2013	2013	B50_4	B50	4	B50_2013
672	Dactylis glomerata agg._H04_1_2013	Dactylis glomerata agg.	H041	37.5	H04_1_2013	2013	H04_1	H04	1	H04_2013
673	Dactylis glomerata agg._H04_2_2013	Dactylis glomerata agg.	H042	3	H04_2_2013	2013	H04_2	H04	2	H04_2013
674	Dactylis glomerata agg._H04_3_2013	Dactylis glomerata agg.	H043	37.5	H04_3_2013	2013	H04_3	H04	3	H04_2013
675	Dactylis glomerata agg._H04_4_2013	Dactylis glomerata agg.	H044	37.5	H04_4_2013	2013	H04_4	H04	4	H04_2013
676	Dactylis glomerata agg._W19_1_2013	Dactylis glomerata agg.	W191	0.6	W19_1_2013	2013	W19_1	W19	1	W19_2013
677	Dactylis glomerata agg._W19_2_2013	Dactylis glomerata agg.	W192	0.6	W19_2_2013	2013	W19_2	W19	2	W19_2013
678	Dactylis glomerata agg._W19_3_2013	Dactylis glomerata agg.	W193	0.6	W19_3_2013	2013	W19_3	W19	3	W19_2013
679	Dactylis glomerata agg._W19_4_2013	Dactylis glomerata agg.	W194	0.6	W19_4_2013	2013	W19_4	W19	4	W19_2013
680	Dactylis glomerata agg._H42_2_2013	Dactylis glomerata agg.	H422	0.6	H42_2_2013	2013	H42_2	H42	2	H42_2013
681	Dactylis glomerata agg._B40_1_2013	Dactylis glomerata agg.	B401	3	B40_1_2013	2013	B40_1	B40	1	B40_2013
682	Dactylis glomerata agg._B40_2_2013	Dactylis glomerata agg.	B402	0.6	B40_2_2013	2013	B40_2	B40	2	B40_2013
683	Dactylis glomerata agg._B40_3_2013	Dactylis glomerata agg.	B403	3	B40_3_2013	2013	B40_3	B40	3	B40_2013
684	Dactylis glomerata agg._B40_4_2013	Dactylis glomerata agg.	B404	3	B40_4_2013	2013	B40_4	B40	4	B40_2013
685	Dactylis glomerata agg._H38_1_2013	Dactylis glomerata agg.	H381	3	H38_1_2013	2013	H38_1	H38	1	H38_2013
686	Dactylis glomerata agg._H38_4_2013	Dactylis glomerata agg.	H384	3	H38_4_2013	2013	H38_4	H38	4	H38_2013
687	Lolium perenne_W50_1_2013	Lolium perenne	W501	0.1	W50_1_2013	2013	W50_1	W50	1	W50_2013
688	Lolium perenne_H04_1_2013	Lolium perenne	H041	3	H04_1_2013	2013	H04_1	H04	1	H04_2013
689	Lolium perenne_H04_4_2013	Lolium perenne	H044	3	H04_4_2013	2013	H04_4	H04	4	H04_2013
690	Lolium perenne_B07_1_2013	Lolium perenne	B071	15	B07_1_2013	2013	B07_1	B07	1	B07_2013
691	Lolium perenne_B07_2_2013	Lolium perenne	B072	0.6	B07_2_2013	2013	B07_2	B07	2	B07_2013
692	Lolium perenne_W06_1_2013	Lolium perenne	W061	0.6	W06_1_2013	2013	W06_1	W06	1	W06_2013
693	Lolium perenne_H34_2_2013	Lolium perenne	H342	0.6	H34_2_2013	2013	H34_2	H34	2	H34_2013
694	Lolium perenne_B41_1_2013	Lolium perenne	B411	0.6	B41_1_2013	2013	B41_1	B41	1	B41_2013
695	Lolium perenne_B23_1_2013	Lolium perenne	B231	0.6	B23_1_2013	2013	B23_1	B23	1	B23_2013
696	Lolium perenne_B23_2_2013	Lolium perenne	B232	0.6	B23_2_2013	2013	B23_2	B23	2	B23_2013
697	Lolium perenne_B03_1_2013	Lolium perenne	B031	15	B03_1_2013	2013	B03_1	B03	1	B03_2013
698	Lolium perenne_B03_2_2013	Lolium perenne	B032	3	B03_2_2013	2013	B03_2	B03	2	B03_2013
699	Lolium perenne_B24_2_2013	Lolium perenne	B242	0.1	B24_2_2013	2013	B24_2	B24	2	B24_2013
700	Lolium perenne_B24_3_2013	Lolium perenne	B243	0.6	B24_3_2013	2013	B24_3	B24	3	B24_2013
701	Melica transsilvanica_W50_1_2013	Melica transsilvanica	W501	0.1	W50_1_2013	2013	W50_1	W50	1	W50_2013
702	Melica transsilvanica_B21_3_2013	Melica transsilvanica	B213	0.6	B21_3_2013	2013	B21_3	B21	3	B21_2013
703	Melica transsilvanica_B13_1_2013	Melica transsilvanica	B131	0.1	B13_1_2013	2013	B13_1	B13	1	B13_2013
704	Achillea millefolium agg._B50_1_2013	Achillea millefolium agg.	B501	3	B50_1_2013	2013	B50_1	B50	1	B50_2013
705	Achillea millefolium agg._B50_2_2013	Achillea millefolium agg.	B502	3	B50_2_2013	2013	B50_2	B50	2	B50_2013
706	Achillea millefolium agg._B50_3_2013	Achillea millefolium agg.	B503	3	B50_3_2013	2013	B50_3	B50	3	B50_2013
707	Achillea millefolium agg._B50_4_2013	Achillea millefolium agg.	B504	3	B50_4_2013	2013	B50_4	B50	4	B50_2013
708	Achillea millefolium agg._H04_1_2013	Achillea millefolium agg.	H041	37.5	H04_1_2013	2013	H04_1	H04	1	H04_2013
709	Achillea millefolium agg._H04_2_2013	Achillea millefolium agg.	H042	3	H04_2_2013	2013	H04_2	H04	2	H04_2013
710	Achillea millefolium agg._H04_3_2013	Achillea millefolium agg.	H043	15	H04_3_2013	2013	H04_3	H04	3	H04_2013
711	Achillea millefolium agg._H04_4_2013	Achillea millefolium agg.	H044	15	H04_4_2013	2013	H04_4	H04	4	H04_2013
712	Achillea millefolium agg._W19_1_2013	Achillea millefolium agg.	W191	15	W19_1_2013	2013	W19_1	W19	1	W19_2013
713	Achillea millefolium agg._W19_2_2013	Achillea millefolium agg.	W192	0.6	W19_2_2013	2013	W19_2	W19	2	W19_2013
714	Achillea millefolium agg._W19_3_2013	Achillea millefolium agg.	W193	3	W19_3_2013	2013	W19_3	W19	3	W19_2013
715	Achillea millefolium agg._W19_4_2013	Achillea millefolium agg.	W194	0.6	W19_4_2013	2013	W19_4	W19	4	W19_2013
716	Achillea millefolium agg._H42_2_2013	Achillea millefolium agg.	H422	3	H42_2_2013	2013	H42_2	H42	2	H42_2013
717	Achillea millefolium agg._H42_3_2013	Achillea millefolium agg.	H423	0.6	H42_3_2013	2013	H42_3	H42	3	H42_2013
718	Achillea millefolium agg._H42_4_2013	Achillea millefolium agg.	H424	0.6	H42_4_2013	2013	H42_4	H42	4	H42_2013
719	Achillea millefolium agg._B40_1_2013	Achillea millefolium agg.	B401	0.6	B40_1_2013	2013	B40_1	B40	1	B40_2013
720	Achillea millefolium agg._B40_4_2013	Achillea millefolium agg.	B404	0.6	B40_4_2013	2013	B40_4	B40	4	B40_2013
721	Achillea millefolium agg._H38_1_2013	Achillea millefolium agg.	H381	3	H38_1_2013	2013	H38_1	H38	1	H38_2013
722	Achillea millefolium agg._H38_2_2013	Achillea millefolium agg.	H382	3	H38_2_2013	2013	H38_2	H38	2	H38_2013
723	Achillea millefolium agg._H38_3_2013	Achillea millefolium agg.	H383	3	H38_3_2013	2013	H38_3	H38	3	H38_2013
724	Achillea millefolium agg._H38_4_2013	Achillea millefolium agg.	H384	0.6	H38_4_2013	2013	H38_4	H38	4	H38_2013
725	Achillea millefolium agg._H24_1_2013	Achillea millefolium agg.	H241	0.6	H24_1_2013	2013	H24_1	H24	1	H24_2013
726	Achillea millefolium agg._H24_2_2013	Achillea millefolium agg.	H242	0.6	H24_2_2013	2013	H24_2	H24	2	H24_2013
727	Achillea millefolium agg._H24_3_2013	Achillea millefolium agg.	H243	3	H24_3_2013	2013	H24_3	H24	3	H24_2013
728	Achillea millefolium agg._H24_4_2013	Achillea millefolium agg.	H244	3	H24_4_2013	2013	H24_4	H24	4	H24_2013
729	Achillea millefolium agg._W20_2_2013	Achillea millefolium agg.	W202	0.6	W20_2_2013	2013	W20_2	W20	2	W20_2013
730	Achillea millefolium agg._W20_3_2013	Achillea millefolium agg.	W203	3	W20_3_2013	2013	W20_3	W20	3	W20_2013
731	Achillea millefolium agg._W20_4_2013	Achillea millefolium agg.	W204	0.6	W20_4_2013	2013	W20_4	W20	4	W20_2013
732	Achillea millefolium agg._H34_1_2013	Achillea millefolium agg.	H341	3	H34_1_2013	2013	H34_1	H34	1	H34_2013
30809	Achillea millefolium agg._H38_2_2024	Achillea millefolium agg.	H38_2	15	H38_2_2024	2024	H38_2	H38	2	H38_2024
30810	Achillea millefolium agg._B42_3_2024	Achillea millefolium agg.	B42_3	15	B42_3_2024	2024	B42_3	B42	3	B42_2024
30811	Achillea millefolium agg._W50_1_2024	Achillea millefolium agg.	W50_1	3	W50_1_2024	2024	W50_1	W50	1	W50_2024
30812	Achillea millefolium agg._H38_3_2024	Achillea millefolium agg.	H38_3	15	H38_3_2024	2024	H38_3	H38	3	H38_2024
30813	Achillea millefolium ssp. millefolium_H38_4_2024	Achillea millefolium ssp. millefolium	H38_4	0.6	H38_4_2024	2024	H38_4	H38	4	H38_2024
30814	Acinos arvensis_H26_1_2024	Acinos arvensis	H26_1	0.1	H26_1_2024	2024	H26_1	H26	1	H26_2024
30815	Agrimonia eupatoria_H40_3_2024	Agrimonia eupatoria	H40_3	0.6	H40_3_2024	2024	H40_3	H40	3	H40_2024
30816	Agrostis stolonifera_W27_1_2024	Agrostis stolonifera	W27_1	0.6	W27_1_2024	2024	W27_1	W27	1	W27_2024
30817	Agrostis stolonifera_W27_2_2024	Agrostis stolonifera	W27_2	3	W27_2_2024	2024	W27_2	W27	2	W27_2024
30818	Agrostis stolonifera_H27_2_2024	Agrostis stolonifera	H27_2	3	H27_2_2024	2024	H27_2	H27	2	H27_2024
30819	Agrostis stolonifera_H27_3_2024	Agrostis stolonifera	H27_3	87.5	H27_3_2024	2024	H27_3	H27	3	H27_2024
30820	Agrostis stolonifera_H27_4_2024	Agrostis stolonifera	H27_4	0.6	H27_4_2024	2024	H27_4	H27	4	H27_2024
30821	Agrostis stolonifera_W51_2_2024	Agrostis stolonifera	W51_2	0.6	W51_2_2024	2024	W51_2	W51	2	W51_2024
30826	Agrostis stolonifera_B31_4_2024	Agrostis stolonifera	B31_4	0.6	B31_4_2024	2024	B31_4	B31	4	B31_2024
30827	Agrostis stolonifera_W16_1_2024	Agrostis stolonifera	W16_1	15	W16_1_2024	2024	W16_1	W16	1	W16_2024
30714	Achillea millefolium_H36_2_2024	Achillea millefolium	H36_2	3	H36_2_2024	2024	H36_2	H36	2	H36_2024
30715	Achillea millefolium_H36_3_2024	Achillea millefolium	H36_3	3	H36_3_2024	2024	H36_3	H36	3	H36_2024
30716	Achillea millefolium_H36_4_2024	Achillea millefolium	H36_4	3	H36_4_2024	2024	H36_4	H36	4	H36_2024
30717	Achillea millefolium_B21_2_2024	Achillea millefolium	B21_2	0.6	B21_2_2024	2024	B21_2	B21	2	B21_2024
30718	Achillea millefolium_B21_3_2024	Achillea millefolium	B21_3	0.6	B21_3_2024	2024	B21_3	B21	3	B21_2024
30719	Achillea millefolium_B21_4_2024	Achillea millefolium	B21_4	15	B21_4_2024	2024	B21_4	B21	4	B21_2024
30720	Achillea millefolium_W43_3_2024	Achillea millefolium	W43_3	0.6	W43_3_2024	2024	W43_3	W43	3	W43_2024
30721	Achillea millefolium_W43_4_2024	Achillea millefolium	W43_4	3	W43_4_2024	2024	W43_4	W43	4	W43_2024
30722	Achillea millefolium_W05_1_2024	Achillea millefolium	W05_1	0.6	W05_1_2024	2024	W05_1	W05	1	W05_2024
30723	Achillea millefolium_W05_2_2024	Achillea millefolium	W05_2	3	W05_2_2024	2024	W05_2	W05	2	W05_2024
30724	Achillea millefolium_W05_3_2024	Achillea millefolium	W05_3	15	W05_3_2024	2024	W05_3	W05	3	W05_2024
30725	Achillea millefolium_W05_4_2024	Achillea millefolium	W05_4	3	W05_4_2024	2024	W05_4	W05	4	W05_2024
30726	Achillea millefolium_W27_3_2024	Achillea millefolium	W27_3	0.6	W27_3_2024	2024	W27_3	W27	3	W27_2024
30727	Achillea millefolium_W27_4_2024	Achillea millefolium	W27_4	3	W27_4_2024	2024	W27_4	W27	4	W27_2024
30728	Achillea millefolium_H26_1_2024	Achillea millefolium	H26_1	3	H26_1_2024	2024	H26_1	H26	1	H26_2024
30729	Achillea millefolium_H26_2_2024	Achillea millefolium	H26_2	3	H26_2_2024	2024	H26_2	H26	2	H26_2024
30730	Achillea millefolium_H26_3_2024	Achillea millefolium	H26_3	0.6	H26_3_2024	2024	H26_3	H26	3	H26_2024
30731	Achillea millefolium_H26_4_2024	Achillea millefolium	H26_4	0.6	H26_4_2024	2024	H26_4	H26	4	H26_2024
30732	Achillea millefolium_H29_2_2024	Achillea millefolium	H29_2	3	H29_2_2024	2024	H29_2	H29	2	H29_2024
30733	Achillea millefolium_H29_3_2024	Achillea millefolium	H29_3	0.6	H29_3_2024	2024	H29_3	H29	3	H29_2024
30796	Achillea millefolium agg._W13_4_2024	Achillea millefolium agg.	W13_4	0.6	W13_4_2024	2024	W13_4	W13	4	W13_2024
30797	Achillea millefolium agg._B21_1_2024	Achillea millefolium agg.	B21_1	0.6	B21_1_2024	2024	B21_1	B21	1	B21_2024
30798	Achillea millefolium agg._W27_1_2024	Achillea millefolium agg.	W27_1	0.6	W27_1_2024	2024	W27_1	W27	1	W27_2024
30799	Achillea millefolium agg._H29_1_2024	Achillea millefolium agg.	H29_1	0.6	H29_1_2024	2024	H29_1	H29	1	H29_2024
30800	Achillea millefolium agg._B37_1_2024	Achillea millefolium agg.	B37_1	3	B37_1_2024	2024	B37_1	B37	1	B37_2024
30801	Achillea millefolium agg._H34_1_2024	Achillea millefolium agg.	H34_1	0.6	H34_1_2024	2024	H34_1	H34	1	H34_2024
30802	Achillea millefolium agg._B42_1_2024	Achillea millefolium agg.	B42_1	15	B42_1_2024	2024	B42_1	B42	1	B42_2024
30803	Achillea millefolium agg._H23_1_2024	Achillea millefolium agg.	H23_1	3	H23_1_2024	2024	H23_1	H23	1	H23_2024
30804	Achillea millefolium agg._W50_4_2024	Achillea millefolium agg.	W50_4	0.6	W50_4_2024	2024	W50_4	W50	4	W50_2024
30805	Achillea millefolium agg._H38_1_2024	Achillea millefolium agg.	H38_1	3	H38_1_2024	2024	H38_1	H38	1	H38_2024
30806	Achillea millefolium agg._B42_2_2024	Achillea millefolium agg.	B42_2	37.5	B42_2_2024	2024	B42_2	B42	2	B42_2024
30807	Achillea millefolium agg._H23_3_2024	Achillea millefolium agg.	H23_3	3	H23_3_2024	2024	H23_3	H23	3	H23_2024
30808	Achillea millefolium agg._W50_2_2024	Achillea millefolium agg.	W50_2	3	W50_2_2024	2024	W50_2	W50	2	W50_2024
30945	Arrhenatherum elatius_W51_2_2024	Arrhenatherum elatius	W51_2	15	W51_2_2024	2024	W51_2	W51	2	W51_2024
30946	Arrhenatherum elatius_W51_3_2024	Arrhenatherum elatius	W51_3	37.5	W51_3_2024	2024	W51_3	W51	3	W51_2024
30947	Arrhenatherum elatius_W51_4_2024	Arrhenatherum elatius	W51_4	15	W51_4_2024	2024	W51_4	W51	4	W51_2024
30948	Arrhenatherum elatius_B31_4_2024	Arrhenatherum elatius	B31_4	0.6	B31_4_2024	2024	B31_4	B31	4	B31_2024
30949	Arrhenatherum elatius_W14_1_2024	Arrhenatherum elatius	W14_1	15	W14_1_2024	2024	W14_1	W14	1	W14_2024
30950	Arrhenatherum elatius_W14_2_2024	Arrhenatherum elatius	W14_2	15	W14_2_2024	2024	W14_2	W14	2	W14_2024
30951	Arrhenatherum elatius_W14_3_2024	Arrhenatherum elatius	W14_3	37.5	W14_3_2024	2024	W14_3	W14	3	W14_2024
30952	Arrhenatherum elatius_W14_4_2024	Arrhenatherum elatius	W14_4	37.5	W14_4_2024	2024	W14_4	W14	4	W14_2024
30953	Arrhenatherum elatius_W16_2_2024	Arrhenatherum elatius	W16_2	0.6	W16_2_2024	2024	W16_2	W16	2	W16_2024
30954	Arrhenatherum elatius_W16_3_2024	Arrhenatherum elatius	W16_3	15	W16_3_2024	2024	W16_3	W16	3	W16_2024
30955	Arrhenatherum elatius_W16_4_2024	Arrhenatherum elatius	W16_4	3	W16_4_2024	2024	W16_4	W16	4	W16_2024
30956	Arrhenatherum elatius_B37_1_2024	Arrhenatherum elatius	B37_1	0.6	B37_1_2024	2024	B37_1	B37	1	B37_2024
30957	Arrhenatherum elatius_B37_2_2024	Arrhenatherum elatius	B37_2	0.6	B37_2_2024	2024	B37_2	B37	2	B37_2024
30958	Arrhenatherum elatius_B37_4_2024	Arrhenatherum elatius	B37_4	0.1	B37_4_2024	2024	B37_4	B37	4	B37_2024
30959	Arrhenatherum elatius_B42_1_2024	Arrhenatherum elatius	B42_1	0.6	B42_1_2024	2024	B42_1	B42	1	B42_2024
30960	Arrhenatherum elatius_W50_4_2024	Arrhenatherum elatius	W50_4	15	W50_4_2024	2024	W50_4	W50	4	W50_2024
30961	Arrhenatherum elatius_B42_2_2024	Arrhenatherum elatius	B42_2	37.5	B42_2_2024	2024	B42_2	B42	2	B42_2024
30962	Arrhenatherum elatius_W50_2_2024	Arrhenatherum elatius	W50_2	0.6	W50_2_2024	2024	W50_2	W50	2	W50_2024
30963	Arrhenatherum elatius_B42_4_2024	Arrhenatherum elatius	B42_4	0.6	B42_4_2024	2024	B42_4	B42	4	B42_2024
30964	Artemisia santonicum_H19_3_2024	Artemisia santonicum	H19_3	3	H19_3_2024	2024	H19_3	H19	3	H19_2024
30965	Artemisia santonicum_H22_3_2024	Artemisia santonicum	H22_3	0.1	H22_3_2024	2024	H22_3	H22	3	H22_2024
30966	Artemisia santonicum_H22_4_2024	Artemisia santonicum	H22_4	0.6	H22_4_2024	2024	H22_4	H22	4	H22_2024
30967	Artemisia santonicum_H26_1_2024	Artemisia santonicum	H26_1	3	H26_1_2024	2024	H26_1	H26	1	H26_2024
30968	Artemisia santonicum_H26_2_2024	Artemisia santonicum	H26_2	3	H26_2_2024	2024	H26_2	H26	2	H26_2024
30969	Artemisia santonicum_H29_4_2024	Artemisia santonicum	H29_4	0.6	H29_4_2024	2024	H29_4	H29	4	H29_2024
30970	Artemisia santonicum_H32_1_2024	Artemisia santonicum	H32_1	37.5	H32_1_2024	2024	H32_1	H32	1	H32_2024
30971	Artemisia santonicum_H32_2_2024	Artemisia santonicum	H32_2	62.5	H32_2_2024	2024	H32_2	H32	2	H32_2024
30972	Artemisia santonicum_H32_3_2024	Artemisia santonicum	H32_3	62.5	H32_3_2024	2024	H32_3	H32	3	H32_2024
30973	Artemisia santonicum_H32_4_2024	Artemisia santonicum	H32_4	37.5	H32_4_2024	2024	H32_4	H32	4	H32_2024
30974	Artemisia santonicum_H40_1_2024	Artemisia santonicum	H40_1	0.1	H40_1_2024	2024	H40_1	H40	1	H40_2024
30975	Artemisia santonicum_H40_4_2024	Artemisia santonicum	H40_4	0.6	H40_4_2024	2024	H40_4	H40	4	H40_2024
30976	Artemisia santonicum_H34_1_2024	Artemisia santonicum	H34_1	15	H34_1_2024	2024	H34_1	H34	1	H34_2024
30977	Artemisia santonicum_H34_2_2024	Artemisia santonicum	H34_2	0.6	H34_2_2024	2024	H34_2	H34	2	H34_2024
30978	Artemisia santonicum_H34_3_2024	Artemisia santonicum	H34_3	3	H34_3_2024	2024	H34_3	H34	3	H34_2024
30979	Artemisia santonicum_H34_4_2024	Artemisia santonicum	H34_4	3	H34_4_2024	2024	H34_4	H34	4	H34_2024
30980	Artemisia santonicum_B42_1_2024	Artemisia santonicum	B42_1	0.6	B42_1_2024	2024	B42_1	B42	1	B42_2024
30981	Artemisia santonicum_H38_1_2024	Artemisia santonicum	H38_1	15	H38_1_2024	2024	H38_1	H38	1	H38_2024
30982	Artemisia santonicum_H38_2_2024	Artemisia santonicum	H38_2	37.5	H38_2_2024	2024	H38_2	H38	2	H38_2024
30983	Artemisia santonicum_H38_3_2024	Artemisia santonicum	H38_3	15	H38_3_2024	2024	H38_3	H38	3	H38_2024
30984	Artemisia vulgaris agg._B01_3_2024	Artemisia vulgaris agg.	B01_3	0.1	B01_3_2024	2024	B01_3	B01	3	B01_2024
31051	Bromus hordeaceus_B21_3_2024	Bromus hordeaceus	B21_3	0.6	B21_3_2024	2024	B21_3	B21	3	B21_2024
31052	Bromus hordeaceus_B21_4_2024	Bromus hordeaceus	B21_4	0.6	B21_4_2024	2024	B21_4	B21	4	B21_2024
31053	Bromus hordeaceus_H26_1_2024	Bromus hordeaceus	H26_1	0.1	H26_1_2024	2024	H26_1	H26	1	H26_2024
31054	Bromus hordeaceus_H26_2_2024	Bromus hordeaceus	H26_2	0.1	H26_2_2024	2024	H26_2	H26	2	H26_2024
31055	Bromus hordeaceus_W51_1_2024	Bromus hordeaceus	W51_1	0.1	W51_1_2024	2024	W51_1	W51	1	W51_2024
31056	Bromus hordeaceus_W51_2_2024	Bromus hordeaceus	W51_2	0.6	W51_2_2024	2024	W51_2	W51	2	W51_2024
31057	Bromus hordeaceus_B31_1_2024	Bromus hordeaceus	B31_1	0.6	B31_1_2024	2024	B31_1	B31	1	B31_2024
31058	Bromus hordeaceus_W14_4_2024	Bromus hordeaceus	W14_4	0.1	W14_4_2024	2024	W14_4	W14	4	W14_2024
31059	Bromus hordeaceus_H32_2_2024	Bromus hordeaceus	H32_2	0.6	H32_2_2024	2024	H32_2	H32	2	H32_2024
31060	Bromus hordeaceus_H32_3_2024	Bromus hordeaceus	H32_3	0.1	H32_3_2024	2024	H32_3	H32	3	H32_2024
31061	Bromus hordeaceus_H40_1_2024	Bromus hordeaceus	H40_1	0.6	H40_1_2024	2024	H40_1	H40	1	H40_2024
31062	Bromus hordeaceus_H40_2_2024	Bromus hordeaceus	H40_2	0.1	H40_2_2024	2024	H40_2	H40	2	H40_2024
31063	Bromus hordeaceus_H40_4_2024	Bromus hordeaceus	H40_4	0.6	H40_4_2024	2024	H40_4	H40	4	H40_2024
31064	Bromus hordeaceus_B37_1_2024	Bromus hordeaceus	B37_1	0.1	B37_1_2024	2024	B37_1	B37	1	B37_2024
31065	Bromus hordeaceus_H34_1_2024	Bromus hordeaceus	H34_1	0.6	H34_1_2024	2024	H34_1	H34	1	H34_2024
31066	Bromus hordeaceus_H34_2_2024	Bromus hordeaceus	H34_2	37.5	H34_2_2024	2024	H34_2	H34	2	H34_2024
31067	Bromus hordeaceus_H34_3_2024	Bromus hordeaceus	H34_3	15	H34_3_2024	2024	H34_3	H34	3	H34_2024
31068	Bromus hordeaceus_H34_4_2024	Bromus hordeaceus	H34_4	15	H34_4_2024	2024	H34_4	H34	4	H34_2024
31069	Bromus hordeaceus_B42_1_2024	Bromus hordeaceus	B42_1	0.1	B42_1_2024	2024	B42_1	B42	1	B42_2024
31070	Bromus hordeaceus_H38_1_2024	Bromus hordeaceus	H38_1	3	H38_1_2024	2024	H38_1	H38	1	H38_2024
31071	Bromus hordeaceus_B42_2_2024	Bromus hordeaceus	B42_2	0.6	B42_2_2024	2024	B42_2	B42	2	B42_2024
31072	Bromus hordeaceus_H38_2_2024	Bromus hordeaceus	H38_2	3	H38_2_2024	2024	H38_2	H38	2	H38_2024
31073	Bromus hordeaceus_B42_3_2024	Bromus hordeaceus	B42_3	0.6	B42_3_2024	2024	B42_3	B42	3	B42_2024
31074	Bromus hordeaceus_B42_4_2024	Bromus hordeaceus	B42_4	0.6	B42_4_2024	2024	B42_4	B42	4	B42_2024
31075	Bromus hordeaceus_H38_3_2024	Bromus hordeaceus	H38_3	3	H38_3_2024	2024	H38_3	H38	3	H38_2024
31076	Bromus hordeaceus ssp. hordeaceus_H38_4_2024	Bromus hordeaceus ssp. hordeaceus	H38_4	0.6	H38_4_2024	2024	H38_4	H38	4	H38_2024
31077	Bromus japonicus_B31_2_2024	Bromus japonicus	B31_2	0.1	B31_2_2024	2024	B31_2	B31	2	B31_2024
31078	Bromus japonicus_H36_3_2024	Bromus japonicus	H36_3	0.6	H36_3_2024	2024	H36_3	H36	3	H36_2024
31079	Bromus japonicus_B25_3_2024	Bromus japonicus	B25_3	15	B25_3_2024	2024	B25_3	B25	3	B25_2024
31080	Bromus japonicus_B31_1_2024	Bromus japonicus	B31_1	0.6	B31_1_2024	2024	B31_1	B31	1	B31_2024
31081	Bromus japonicus_B31_3_2024	Bromus japonicus	B31_3	0.6	B31_3_2024	2024	B31_3	B31	3	B31_2024
31082	Bromus japonicus_H40_1_2024	Bromus japonicus	H40_1	0.6	H40_1_2024	2024	H40_1	H40	1	H40_2024
31083	Bromus sterilis_B10_3_2024	Bromus sterilis	B10_3	0.1	B10_3_2024	2024	B10_3	B10	3	B10_2024
31084	Bromus tectorum_B10_3_2024	Bromus tectorum	B10_3	0.1	B10_3_2024	2024	B10_3	B10	3	B10_2024
31086	Bupleurum tenuissimum_H32_3_2024	Bupleurum tenuissimum	H32_3	0.1	H32_3_2024	2024	H32_3	H32	3	H32_2024
31087	Bupleurum tenuissimum_H38_2_2024	Bupleurum tenuissimum	H38_2	0.6	H38_2_2024	2024	H38_2	H38	2	H38_2024
31088	Calamagrostis epigejos_B03_2_2024	Calamagrostis epigejos	B03_2	0.6	B03_2_2024	2024	B03_2	B03	2	B03_2024
31089	Calamagrostis epigejos_B03_3_2024	Calamagrostis epigejos	B03_3	0.6	B03_3_2024	2024	B03_3	B03	3	B03_2024
31094	Calamagrostis epigejos_W05_1_2024	Calamagrostis epigejos	W05_1	0.6	W05_1_2024	2024	W05_1	W05	1	W05_2024
31095	Calamagrostis epigejos_W27_1_2024	Calamagrostis epigejos	W27_1	3	W27_1_2024	2024	W27_1	W27	1	W27_2024
31096	Calamagrostis epigejos_W27_2_2024	Calamagrostis epigejos	W27_2	15	W27_2_2024	2024	W27_2	W27	2	W27_2024
31097	Calamagrostis epigejos_W27_4_2024	Calamagrostis epigejos	W27_4	0.6	W27_4_2024	2024	W27_4	W27	4	W27_2024
31098	Calamagrostis epigejos_H26_3_2024	Calamagrostis epigejos	H26_3	0.6	H26_3_2024	2024	H26_3	H26	3	H26_2024
31099	Calamagrostis epigejos_H26_4_2024	Calamagrostis epigejos	H26_4	37.5	H26_4_2024	2024	H26_4	H26	4	H26_2024
31104	Calamagrostis epigejos_W14_2_2024	Calamagrostis epigejos	W14_2	0.1	W14_2_2024	2024	W14_2	W14	2	W14_2024
31105	Calamagrostis epigejos_W16_1_2024	Calamagrostis epigejos	W16_1	15	W16_1_2024	2024	W16_1	W16	1	W16_2024
31106	Calamagrostis epigejos_W16_2_2024	Calamagrostis epigejos	W16_2	3	W16_2_2024	2024	W16_2	W16	2	W16_2024
31108	Calystegia sepium_W16_2_2024	Calystegia sepium	W16_2	0.6	W16_2_2024	2024	W16_2	W16	2	W16_2024
31109	Camphorosma annua_H34_1_2024	Camphorosma annua	H34_1	3	H34_1_2024	2024	H34_1	H34	1	H34_2024
31110	Camphorosma annua_H34_3_2024	Camphorosma annua	H34_3	15	H34_3_2024	2024	H34_3	H34	3	H34_2024
31111	Cardaria draba_B17_2_2024	Cardaria draba	B17_2	0.6	B17_2_2024	2024	B17_2	B17	2	B17_2024
31112	Cardaria draba_B17_3_2024	Cardaria draba	B17_3	0.1	B17_3_2024	2024	B17_3	B17	3	B17_2024
31113	Cardaria draba_B17_4_2024	Cardaria draba	B17_4	0.6	B17_4_2024	2024	B17_4	B17	4	B17_2024
31114	Carduus acanthoides_B31_2_2024	Carduus acanthoides	B31_2	0.6	B31_2_2024	2024	B31_2	B31	2	B31_2024
31115	Carduus acanthoides_B17_2_2024	Carduus acanthoides	B17_2	0.6	B17_2_2024	2024	B17_2	B17	2	B17_2024
31116	Carduus acanthoides_B10_1_2024	Carduus acanthoides	B10_1	0.6	B10_1_2024	2024	B10_1	B10	1	B10_2024
31117	Carduus acanthoides_B10_2_2024	Carduus acanthoides	B10_2	0.6	B10_2_2024	2024	B10_2	B10	2	B10_2024
31118	Carduus acanthoides_B10_3_2024	Carduus acanthoides	B10_3	0.1	B10_3_2024	2024	B10_3	B10	3	B10_2024
31119	Carduus acanthoides_B10_4_2024	Carduus acanthoides	B10_4	0.1	B10_4_2024	2024	B10_4	B10	4	B10_2024
31120	Carduus acanthoides_B01_4_2024	Carduus acanthoides	B01_4	0.6	B01_4_2024	2024	B01_4	B01	4	B01_2024
31121	Carduus acanthoides_W13_4_2024	Carduus acanthoides	W13_4	0.6	W13_4_2024	2024	W13_4	W13	4	W13_2024
31122	Carduus acanthoides_B40_1_2024	Carduus acanthoides	B40_1	3	B40_1_2024	2024	B40_1	B40	1	B40_2024
31123	Carduus acanthoides_B40_2_2024	Carduus acanthoides	B40_2	0.6	B40_2_2024	2024	B40_2	B40	2	B40_2024
31124	Carduus acanthoides_B21_2_2024	Carduus acanthoides	B21_2	3	B21_2_2024	2024	B21_2	B21	2	B21_2024
31125	Carduus acanthoides_B21_4_2024	Carduus acanthoides	B21_4	3	B21_4_2024	2024	B21_4	B21	4	B21_2024
31126	Carduus acanthoides_B25_3_2024	Carduus acanthoides	B25_3	0.6	B25_3_2024	2024	B25_3	B25	3	B25_2024
31127	Carduus acanthoides_W51_2_2024	Carduus acanthoides	W51_2	3	W51_2_2024	2024	W51_2	W51	2	W51_2024
31128	Carduus acanthoides_W51_3_2024	Carduus acanthoides	W51_3	0.6	W51_3_2024	2024	W51_3	W51	3	W51_2024
31129	Carduus acanthoides_W51_4_2024	Carduus acanthoides	W51_4	0.6	W51_4_2024	2024	W51_4	W51	4	W51_2024
31130	Carduus acanthoides_B31_3_2024	Carduus acanthoides	B31_3	0.1	B31_3_2024	2024	B31_3	B31	3	B31_2024
31131	Carduus acanthoides_B31_4_2024	Carduus acanthoides	B31_4	0.6	B31_4_2024	2024	B31_4	B31	4	B31_2024
31132	Carduus acanthoides_W14_1_2024	Carduus acanthoides	W14_1	3	W14_1_2024	2024	W14_1	W14	1	W14_2024
30828	Agrostis stolonifera_W16_2_2024	Agrostis stolonifera	W16_2	0.6	W16_2_2024	2024	W16_2	W16	2	W16_2024
30829	Agrostis stolonifera_H32_1_2024	Agrostis stolonifera	H32_1	0.6	H32_1_2024	2024	H32_1	H32	1	H32_2024
30830	Agrostis stolonifera_H32_3_2024	Agrostis stolonifera	H32_3	0.6	H32_3_2024	2024	H32_3	H32	3	H32_2024
30831	Agrostis stolonifera_H32_4_2024	Agrostis stolonifera	H32_4	0.1	H32_4_2024	2024	H32_4	H32	4	H32_2024
30832	Agrostis stolonifera_H34_2_2024	Agrostis stolonifera	H34_2	0.6	H34_2_2024	2024	H34_2	H34	2	H34_2024
30833	Agrostis stolonifera_H23_2_2024	Agrostis stolonifera	H23_2	37.5	H23_2_2024	2024	H23_2	H23	2	H23_2024
30834	Agrostis stolonifera agg._H18_1_2024	Agrostis stolonifera agg.	H18_1	0.6	H18_1_2024	2024	H18_1	H18	1	H18_2024
30835	Agrostis stolonifera agg._H18_3_2024	Agrostis stolonifera agg.	H18_3	0.1	H18_3_2024	2024	H18_3	H18	3	H18_2024
30836	Agrostis stolonifera agg._H18_4_2024	Agrostis stolonifera agg.	H18_4	0.6	H18_4_2024	2024	H18_4	H18	4	H18_2024
30837	Agrostis stolonifera agg._H19_1_2024	Agrostis stolonifera agg.	H19_1	0.1	H19_1_2024	2024	H19_1	H19	1	H19_2024
30838	Agrostis stolonifera agg._B01_3_2024	Agrostis stolonifera agg.	B01_3	0.6	B01_3_2024	2024	B01_3	B01	3	B01_2024
30839	Agrostis stolonifera agg._H22_3_2024	Agrostis stolonifera agg.	H22_3	0.6	H22_3_2024	2024	H22_3	H22	3	H22_2024
30841	Allium sp._W16_1_2024	Allium sp.	W16_1	0.1	W16_1_2024	2024	W16_1	W16	1	W16_2024
30842	Allium sphaerocephalon_H23_1_2024	Allium sphaerocephalon	H23_1	0.1	H23_1_2024	2024	H23_1	H23	1	H23_2024
30843	Allium vineale_H19_3_2024	Allium vineale	H19_3	0.1	H19_3_2024	2024	H19_3	H19	3	H19_2024
30844	Allium vineale_B17_4_2024	Allium vineale	B17_4	0.1	B17_4_2024	2024	B17_4	B17	4	B17_2024
30845	Allium vineale_H26_2_2024	Allium vineale	H26_2	0.6	H26_2_2024	2024	H26_2	H26	2	H26_2024
30846	Allium vineale_H29_1_2024	Allium vineale	H29_1	0.1	H29_1_2024	2024	H29_1	H29	1	H29_2024
30847	Allium vineale_B31_3_2024	Allium vineale	B31_3	0.1	B31_3_2024	2024	B31_3	B31	3	B31_2024
30848	Allium vineale_H40_1_2024	Allium vineale	H40_1	0.1	H40_1_2024	2024	H40_1	H40	1	H40_2024
30849	Allium vineale_H40_2_2024	Allium vineale	H40_2	0.1	H40_2_2024	2024	H40_2	H40	2	H40_2024
30850	Allium vineale_H23_1_2024	Allium vineale	H23_1	0.6	H23_1_2024	2024	H23_1	H23	1	H23_2024
30851	Allium vineale_H23_3_2024	Allium vineale	H23_3	0.1	H23_3_2024	2024	H23_3	H23	3	H23_2024
30852	Allium vineale_H38_3_2024	Allium vineale	H38_3	0.1	H38_3_2024	2024	H38_3	H38	3	H38_2024
30853	Alopecurus myosuroides_H19_3_2024	Alopecurus myosuroides	H19_3	0.6	H19_3_2024	2024	H19_3	H19	3	H19_2024
30854	Alopecurus pratensis_B10_1_2024	Alopecurus pratensis	B10_1	0.1	B10_1_2024	2024	B10_1	B10	1	B10_2024
30855	Alopecurus pratensis_H40_1_2024	Alopecurus pratensis	H40_1	37.5	H40_1_2024	2024	H40_1	H40	1	H40_2024
30856	Alopecurus pratensis_H40_4_2024	Alopecurus pratensis	H40_4	3	H40_4_2024	2024	H40_4	H40	4	H40_2024
30857	Anacamptis morio_H19_3_2024	Anacamptis morio	H19_3	0.1	H19_3_2024	2024	H19_3	H19	3	H19_2024
30858	Anacamptis morio_H26_1_2024	Anacamptis morio	H26_1	0.1	H26_1_2024	2024	H26_1	H26	1	H26_2024
30859	Anacamptis morio_H26_2_2024	Anacamptis morio	H26_2	0.1	H26_2_2024	2024	H26_2	H26	2	H26_2024
30860	Anacamptis morio_H29_1_2024	Anacamptis morio	H29_1	0.1	H29_1_2024	2024	H29_1	H29	1	H29_2024
30861	Anacamptis morio_H29_2_2024	Anacamptis morio	H29_2	0.1	H29_2_2024	2024	H29_2	H29	2	H29_2024
30862	Anacamptis morio_H29_3_2024	Anacamptis morio	H29_3	0.1	H29_3_2024	2024	H29_3	H29	3	H29_2024
30863	Anacamptis morio_H32_2_2024	Anacamptis morio	H32_2	0.1	H32_2_2024	2024	H32_2	H32	2	H32_2024
30864	Anacamptis morio_H32_4_2024	Anacamptis morio	H32_4	0.1	H32_4_2024	2024	H32_4	H32	4	H32_2024
30865	Anacamptis morio_H40_2_2024	Anacamptis morio	H40_2	0.1	H40_2_2024	2024	H40_2	H40	2	H40_2024
30866	Anacamptis morio_H38_4_2024	Anacamptis morio	H38_4	0.1	H38_4_2024	2024	H38_4	H38	4	H38_2024
30867	Anthemis austriaca_B21_2_2024	Anthemis austriaca	B21_2	15	B21_2_2024	2024	B21_2	B21	2	B21_2024
30868	Anthemis austriaca_B21_3_2024	Anthemis austriaca	B21_3	3	B21_3_2024	2024	B21_3	B21	3	B21_2024
30869	Anthemis austriaca_B21_4_2024	Anthemis austriaca	B21_4	3	B21_4_2024	2024	B21_4	B21	4	B21_2024
30870	Anthyllis vulneraria_H36_1_2024	Anthyllis vulneraria	H36_1	0.6	H36_1_2024	2024	H36_1	H36	1	H36_2024
30871	Anthyllis vulneraria_B40_2_2024	Anthyllis vulneraria	B40_2	0.6	B40_2_2024	2024	B40_2	B40	2	B40_2024
30872	Anthyllis vulneraria_H36_2_2024	Anthyllis vulneraria	H36_2	0.6	H36_2_2024	2024	H36_2	H36	2	H36_2024
30873	Anthyllis vulneraria_H36_3_2024	Anthyllis vulneraria	H36_3	0.6	H36_3_2024	2024	H36_3	H36	3	H36_2024
30874	Anthyllis vulneraria_H36_4_2024	Anthyllis vulneraria	H36_4	0.6	H36_4_2024	2024	H36_4	H36	4	H36_2024
30875	Anthyllis vulneraria_W05_2_2024	Anthyllis vulneraria	W05_2	0.6	W05_2_2024	2024	W05_2	W05	2	W05_2024
30876	Anthyllis vulneraria_W05_3_2024	Anthyllis vulneraria	W05_3	0.6	W05_3_2024	2024	W05_3	W05	3	W05_2024
30877	Anthyllis vulneraria_W05_4_2024	Anthyllis vulneraria	W05_4	0.6	W05_4_2024	2024	W05_4	W05	4	W05_2024
30878	Anthyllis vulneraria_H29_1_2024	Anthyllis vulneraria	H29_1	0.1	H29_1_2024	2024	H29_1	H29	1	H29_2024
30879	Anthyllis vulneraria_H29_3_2024	Anthyllis vulneraria	H29_3	0.1	H29_3_2024	2024	H29_3	H29	3	H29_2024
30880	Anthyllis vulneraria_H40_2_2024	Anthyllis vulneraria	H40_2	15	H40_2_2024	2024	H40_2	H40	2	H40_2024
30881	Anthyllis vulneraria_H40_3_2024	Anthyllis vulneraria	H40_3	0.6	H40_3_2024	2024	H40_3	H40	3	H40_2024
30882	Anthyllis vulneraria_H34_2_2024	Anthyllis vulneraria	H34_2	0.6	H34_2_2024	2024	H34_2	H34	2	H34_2024
30883	Anthyllis vulneraria_H34_3_2024	Anthyllis vulneraria	H34_3	0.1	H34_3_2024	2024	H34_3	H34	3	H34_2024
30884	Anthyllis vulneraria_H38_1_2024	Anthyllis vulneraria	H38_1	0.1	H38_1_2024	2024	H38_1	H38	1	H38_2024
30885	Anthyllis vulneraria ssp. vulneraria_H38_4_2024	Anthyllis vulneraria ssp. vulneraria	H38_4	0.6	H38_4_2024	2024	H38_4	H38	4	H38_2024
30886	Arabis sagittata_H26_3_2024	Arabis sagittata	H26_3	0.6	H26_3_2024	2024	H26_3	H26	3	H26_2024
30887	Arenaria serpyllifolia agg._B17_4_2024	Arenaria serpyllifolia agg.	B17_4	0.6	B17_4_2024	2024	B17_4	B17	4	B17_2024
30888	Arenaria serpyllifolia agg._H36_3_2024	Arenaria serpyllifolia agg.	H36_3	0.6	H36_3_2024	2024	H36_3	H36	3	H36_2024
30889	Arenaria serpyllifolia agg._H36_4_2024	Arenaria serpyllifolia agg.	H36_4	0.6	H36_4_2024	2024	H36_4	H36	4	H36_2024
30890	Arenaria serpyllifolia agg._B21_1_2024	Arenaria serpyllifolia agg.	B21_1	37.5	B21_1_2024	2024	B21_1	B21	1	B21_2024
30891	Arenaria serpyllifolia agg._B21_2_2024	Arenaria serpyllifolia agg.	B21_2	37.5	B21_2_2024	2024	B21_2	B21	2	B21_2024
30892	Arenaria serpyllifolia agg._B21_4_2024	Arenaria serpyllifolia agg.	B21_4	37.5	B21_4_2024	2024	B21_4	B21	4	B21_2024
30893	Arenaria serpyllifolia agg._H26_1_2024	Arenaria serpyllifolia agg.	H26_1	0.6	H26_1_2024	2024	H26_1	H26	1	H26_2024
30894	Arenaria serpyllifolia agg._B25_1_2024	Arenaria serpyllifolia agg.	B25_1	0.6	B25_1_2024	2024	B25_1	B25	1	B25_2024
30895	Arenaria serpyllifolia agg._B25_4_2024	Arenaria serpyllifolia agg.	B25_4	3	B25_4_2024	2024	B25_4	B25	4	B25_2024
30896	Arenaria serpyllifolia agg._B37_3_2024	Arenaria serpyllifolia agg.	B37_3	0.6	B37_3_2024	2024	B37_3	B37	3	B37_2024
30897	Arenaria serpyllifolia agg._B42_2_2024	Arenaria serpyllifolia agg.	B42_2	0.6	B42_2_2024	2024	B42_2	B42	2	B42_2024
30898	Arenaria serpyllifolia agg._H36_1_2024	Arenaria serpyllifolia agg.	H36_1	0.1	H36_1_2024	2024	H36_1	H36	1	H36_2024
30899	Arenaria serpyllifolia s.str._B42_1_2024	Arenaria serpyllifolia s.str.	B42_1	0.6	B42_1_2024	2024	B42_1	B42	1	B42_2024
30900	Arenaria serpyllifolia s.str._H38_1_2024	Arenaria serpyllifolia s.str.	H38_1	0.1	H38_1_2024	2024	H38_1	H38	1	H38_2024
30901	Arenaria serpyllifolia s.str._H38_2_2024	Arenaria serpyllifolia s.str.	H38_2	0.6	H38_2_2024	2024	H38_2	H38	2	H38_2024
30902	Arenaria serpyllifolia s.str._B42_3_2024	Arenaria serpyllifolia s.str.	B42_3	0.6	B42_3_2024	2024	B42_3	B42	3	B42_2024
30903	Arenaria serpyllifolia s.str._B42_4_2024	Arenaria serpyllifolia s.str.	B42_4	0.6	B42_4_2024	2024	B42_4	B42	4	B42_2024
30904	Arenaria serpyllifolia s.str._H38_3_2024	Arenaria serpyllifolia s.str.	H38_3	0.6	H38_3_2024	2024	H38_3	H38	3	H38_2024
30905	Arrhenatherum elatius_B40_3_2024	Arrhenatherum elatius	B40_3	0.6	B40_3_2024	2024	B40_3	B40	3	B40_2024
30906	Arrhenatherum elatius_B40_4_2024	Arrhenatherum elatius	B40_4	3	B40_4_2024	2024	B40_4	B40	4	B40_2024
30907	Arrhenatherum elatius_B31_2_2024	Arrhenatherum elatius	B31_2	3	B31_2_2024	2024	B31_2	B31	2	B31_2024
30908	Arrhenatherum elatius_W50_3_2024	Arrhenatherum elatius	W50_3	15	W50_3_2024	2024	W50_3	W50	3	W50_2024
30909	Arrhenatherum elatius_H19_4_2024	Arrhenatherum elatius	H19_4	0.6	H19_4_2024	2024	H19_4	H19	4	H19_2024
30910	Arrhenatherum elatius_B17_1_2024	Arrhenatherum elatius	B17_1	3	B17_1_2024	2024	B17_1	B17	1	B17_2024
30911	Arrhenatherum elatius_B17_2_2024	Arrhenatherum elatius	B17_2	3	B17_2_2024	2024	B17_2	B17	2	B17_2024
30912	Arrhenatherum elatius_B17_3_2024	Arrhenatherum elatius	B17_3	0.6	B17_3_2024	2024	B17_3	B17	3	B17_2024
30913	Arrhenatherum elatius_B17_4_2024	Arrhenatherum elatius	B17_4	0.6	B17_4_2024	2024	B17_4	B17	4	B17_2024
30914	Arrhenatherum elatius_B10_1_2024	Arrhenatherum elatius	B10_1	15	B10_1_2024	2024	B10_1	B10	1	B10_2024
30915	Arrhenatherum elatius_B10_2_2024	Arrhenatherum elatius	B10_2	3	B10_2_2024	2024	B10_2	B10	2	B10_2024
30916	Arrhenatherum elatius_B10_3_2024	Arrhenatherum elatius	B10_3	15	B10_3_2024	2024	B10_3	B10	3	B10_2024
30917	Arrhenatherum elatius_B10_4_2024	Arrhenatherum elatius	B10_4	37.5	B10_4_2024	2024	B10_4	B10	4	B10_2024
30918	Arrhenatherum elatius_B01_1_2024	Arrhenatherum elatius	B01_1	0.6	B01_1_2024	2024	B01_1	B01	1	B01_2024
30919	Arrhenatherum elatius_B01_2_2024	Arrhenatherum elatius	B01_2	3	B01_2_2024	2024	B01_2	B01	2	B01_2024
30920	Arrhenatherum elatius_B01_3_2024	Arrhenatherum elatius	B01_3	0.6	B01_3_2024	2024	B01_3	B01	3	B01_2024
30921	Arrhenatherum elatius_B01_4_2024	Arrhenatherum elatius	B01_4	0.6	B01_4_2024	2024	B01_4	B01	4	B01_2024
30922	Arrhenatherum elatius_B03_1_2024	Arrhenatherum elatius	B03_1	3	B03_1_2024	2024	B03_1	B03	1	B03_2024
30923	Arrhenatherum elatius_B03_2_2024	Arrhenatherum elatius	B03_2	0.6	B03_2_2024	2024	B03_2	B03	2	B03_2024
30924	Arrhenatherum elatius_B03_3_2024	Arrhenatherum elatius	B03_3	0.6	B03_3_2024	2024	B03_3	B03	3	B03_2024
30925	Arrhenatherum elatius_B03_4_2024	Arrhenatherum elatius	B03_4	0.6	B03_4_2024	2024	B03_4	B03	4	B03_2024
30926	Arrhenatherum elatius_W13_1_2024	Arrhenatherum elatius	W13_1	0.6	W13_1_2024	2024	W13_1	W13	1	W13_2024
30927	Arrhenatherum elatius_W13_2_2024	Arrhenatherum elatius	W13_2	15	W13_2_2024	2024	W13_2	W13	2	W13_2024
30928	Arrhenatherum elatius_W13_3_2024	Arrhenatherum elatius	W13_3	15	W13_3_2024	2024	W13_3	W13	3	W13_2024
30929	Arrhenatherum elatius_W13_4_2024	Arrhenatherum elatius	W13_4	62.5	W13_4_2024	2024	W13_4	W13	4	W13_2024
30930	Arrhenatherum elatius_B40_1_2024	Arrhenatherum elatius	B40_1	3	B40_1_2024	2024	B40_1	B40	1	B40_2024
30931	Arrhenatherum elatius_B40_2_2024	Arrhenatherum elatius	B40_2	3	B40_2_2024	2024	B40_2	B40	2	B40_2024
30932	Arrhenatherum elatius_W43_2_2024	Arrhenatherum elatius	W43_2	0.6	W43_2_2024	2024	W43_2	W43	2	W43_2024
30933	Arrhenatherum elatius_W43_4_2024	Arrhenatherum elatius	W43_4	0.6	W43_4_2024	2024	W43_4	W43	4	W43_2024
30934	Arrhenatherum elatius_W05_1_2024	Arrhenatherum elatius	W05_1	0.6	W05_1_2024	2024	W05_1	W05	1	W05_2024
30935	Arrhenatherum elatius_W05_2_2024	Arrhenatherum elatius	W05_2	0.6	W05_2_2024	2024	W05_2	W05	2	W05_2024
30936	Arrhenatherum elatius_W05_3_2024	Arrhenatherum elatius	W05_3	0.6	W05_3_2024	2024	W05_3	W05	3	W05_2024
30937	Arrhenatherum elatius_W05_4_2024	Arrhenatherum elatius	W05_4	0.6	W05_4_2024	2024	W05_4	W05	4	W05_2024
30938	Arrhenatherum elatius_W27_3_2024	Arrhenatherum elatius	W27_3	15	W27_3_2024	2024	W27_3	W27	3	W27_2024
30939	Arrhenatherum elatius_W27_4_2024	Arrhenatherum elatius	W27_4	15	W27_4_2024	2024	W27_4	W27	4	W27_2024
30940	Arrhenatherum elatius_B25_1_2024	Arrhenatherum elatius	B25_1	0.6	B25_1_2024	2024	B25_1	B25	1	B25_2024
30941	Arrhenatherum elatius_B25_2_2024	Arrhenatherum elatius	B25_2	3	B25_2_2024	2024	B25_2	B25	2	B25_2024
30942	Arrhenatherum elatius_B25_3_2024	Arrhenatherum elatius	B25_3	3	B25_3_2024	2024	B25_3	B25	3	B25_2024
30943	Arrhenatherum elatius_B25_4_2024	Arrhenatherum elatius	B25_4	0.6	B25_4_2024	2024	B25_4	B25	4	B25_2024
30944	Arrhenatherum elatius_W51_1_2024	Arrhenatherum elatius	W51_1	15	W51_1_2024	2024	W51_1	W51	1	W51_2024
30985	Asparagus officinalis_W05_1_2024	Asparagus officinalis	W05_1	0.6	W05_1_2024	2024	W05_1	W05	1	W05_2024
30986	Asparagus officinalis_W05_4_2024	Asparagus officinalis	W05_4	0.6	W05_4_2024	2024	W05_4	W05	4	W05_2024
30987	Asperula cynanchica_H19_3_2024	Asperula cynanchica	H19_3	0.1	H19_3_2024	2024	H19_3	H19	3	H19_2024
30988	Asperula cynanchica_H36_2_2024	Asperula cynanchica	H36_2	0.6	H36_2_2024	2024	H36_2	H36	2	H36_2024
30989	Asperula cynanchica_H23_3_2024	Asperula cynanchica	H23_3	0.6	H23_3_2024	2024	H23_3	H23	3	H23_2024
30990	Asperula cynanchica_H36_1_2024	Asperula cynanchica	H36_1	0.6	H36_1_2024	2024	H36_1	H36	1	H36_2024
30991	Aster linosyris_H19_1_2024	Aster linosyris	H19_1	3	H19_1_2024	2024	H19_1	H19	1	H19_2024
30992	Aster linosyris_H19_2_2024	Aster linosyris	H19_2	0.6	H19_2_2024	2024	H19_2	H19	2	H19_2024
30993	Aster linosyris_H19_3_2024	Aster linosyris	H19_3	3	H19_3_2024	2024	H19_3	H19	3	H19_2024
30994	Aster linosyris_H19_4_2024	Aster linosyris	H19_4	0.6	H19_4_2024	2024	H19_4	H19	4	H19_2024
30995	Aster linosyris_B17_2_2024	Aster linosyris	B17_2	0.6	B17_2_2024	2024	B17_2	B17	2	B17_2024
30996	Astragalus asper_B17_1_2024	Astragalus asper	B17_1	0.1	B17_1_2024	2024	B17_1	B17	1	B17_2024
30997	Astragalus asper_B17_4_2024	Astragalus asper	B17_4	3	B17_4_2024	2024	B17_4	B17	4	B17_2024
30998	Avenula pubescens_W51_1_2024	Avenula pubescens	W51_1	15	W51_1_2024	2024	W51_1	W51	1	W51_2024
30999	Avenula pubescens_W50_4_2024	Avenula pubescens	W50_4	0.6	W50_4_2024	2024	W50_4	W50	4	W50_2024
31000	Avenula pubescens_H23_3_2024	Avenula pubescens	H23_3	0.6	H23_3_2024	2024	H23_3	H23	3	H23_2024
31001	Avenula pubescens_H23_4_2024	Avenula pubescens	H23_4	0.6	H23_4_2024	2024	H23_4	H23	4	H23_2024
31002	Avenula pubescens ssp. pubescens_W51_4_2024	Avenula pubescens ssp. pubescens	W51_4	3	W51_4_2024	2024	W51_4	W51	4	W51_2024
31003	Avenula pubescens ssp. pubescens_H38_4_2024	Avenula pubescens ssp. pubescens	H38_4	0.6	H38_4_2024	2024	H38_4	H38	4	H38_2024
31004	Bellis perennis_H34_2_2024	Bellis perennis	H34_2	0.6	H34_2_2024	2024	H34_2	H34	2	H34_2024
31005	Bellis perennis_H34_3_2024	Bellis perennis	H34_3	0.1	H34_3_2024	2024	H34_3	H34	3	H34_2024
31009	Bolboschoenus maritimus_H23_2_2024	Bolboschoenus maritimus	H23_2	3	H23_2_2024	2024	H23_2	H23	2	H23_2024
31014	Briza media_W13_3_2024	Briza media	W13_3	3	W13_3_2024	2024	W13_3	W13	3	W13_2024
31015	Briza media_W13_4_2024	Briza media	W13_4	0.6	W13_4_2024	2024	W13_4	W13	4	W13_2024
31016	Briza media_W05_1_2024	Briza media	W05_1	3	W05_1_2024	2024	W05_1	W05	1	W05_2024
31017	Briza media_W05_4_2024	Briza media	W05_4	3	W05_4_2024	2024	W05_4	W05	4	W05_2024
31018	Briza media_W27_1_2024	Briza media	W27_1	3	W27_1_2024	2024	W27_1	W27	1	W27_2024
31019	Briza media_W27_2_2024	Briza media	W27_2	0.6	W27_2_2024	2024	W27_2	W27	2	W27_2024
31020	Briza media_W27_3_2024	Briza media	W27_3	0.6	W27_3_2024	2024	W27_3	W27	3	W27_2024
31021	Briza media_H29_1_2024	Briza media	H29_1	0.1	H29_1_2024	2024	H29_1	H29	1	H29_2024
31022	Briza media_H29_2_2024	Briza media	H29_2	3	H29_2_2024	2024	H29_2	H29	2	H29_2024
31023	Briza media_W50_4_2024	Briza media	W50_4	0.6	W50_4_2024	2024	W50_4	W50	4	W50_2024
31024	Briza media_W50_2_2024	Briza media	W50_2	0.6	W50_2_2024	2024	W50_2	W50	2	W50_2024
31025	Briza media_W50_1_2024	Briza media	W50_1	3	W50_1_2024	2024	W50_1	W50	1	W50_2024
31026	Briza media_W50_3_2024	Briza media	W50_3	3	W50_3_2024	2024	W50_3	W50	3	W50_2024
31027	Bromus arvensis_H29_1_2024	Bromus arvensis	H29_1	0.1	H29_1_2024	2024	H29_1	H29	1	H29_2024
31028	Bromus commutatus_B17_2_2024	Bromus commutatus	B17_2	0.1	B17_2_2024	2024	B17_2	B17	2	B17_2024
31029	Bromus commutatus_B17_3_2024	Bromus commutatus	B17_3	0.1	B17_3_2024	2024	B17_3	B17	3	B17_2024
31030	Bromus commutatus_W16_1_2024	Bromus commutatus	W16_1	0.1	W16_1_2024	2024	W16_1	W16	1	W16_2024
31031	Bromus commutatus_H38_4_2024	Bromus commutatus	H38_4	0.6	H38_4_2024	2024	H38_4	H38	4	H38_2024
31032	Bromus erectus_W05_1_2024	Bromus erectus	W05_1	62.5	W05_1_2024	2024	W05_1	W05	1	W05_2024
31033	Bromus erectus_W05_2_2024	Bromus erectus	W05_2	0.6	W05_2_2024	2024	W05_2	W05	2	W05_2024
31034	Bromus erectus_W05_4_2024	Bromus erectus	W05_4	37.5	W05_4_2024	2024	W05_4	W05	4	W05_2024
31035	Bromus erectus_W27_2_2024	Bromus erectus	W27_2	3	W27_2_2024	2024	W27_2	W27	2	W27_2024
31036	Bromus erectus_H29_1_2024	Bromus erectus	H29_1	0.6	H29_1_2024	2024	H29_1	H29	1	H29_2024
31037	Bromus erectus_H29_2_2024	Bromus erectus	H29_2	37.5	H29_2_2024	2024	H29_2	H29	2	H29_2024
31038	Bromus erectus_H29_3_2024	Bromus erectus	H29_3	62.5	H29_3_2024	2024	H29_3	H29	3	H29_2024
31039	Bromus erectus_H29_4_2024	Bromus erectus	H29_4	37.5	H29_4_2024	2024	H29_4	H29	4	H29_2024
31040	Bromus erectus_W51_4_2024	Bromus erectus	W51_4	3	W51_4_2024	2024	W51_4	W51	4	W51_2024
31041	Bromus erectus_W50_1_2024	Bromus erectus	W50_1	3	W50_1_2024	2024	W50_1	W50	1	W50_2024
31042	Bromus erectus agg._W13_3_2024	Bromus erectus agg.	W13_3	0.6	W13_3_2024	2024	W13_3	W13	3	W13_2024
31043	Bromus hordeaceus_H19_1_2024	Bromus hordeaceus	H19_1	0.6	H19_1_2024	2024	H19_1	H19	1	H19_2024
31044	Bromus hordeaceus_H19_2_2024	Bromus hordeaceus	H19_2	0.6	H19_2_2024	2024	H19_2	H19	2	H19_2024
31045	Bromus hordeaceus_H19_3_2024	Bromus hordeaceus	H19_3	0.6	H19_3_2024	2024	H19_3	H19	3	H19_2024
31046	Bromus hordeaceus_B10_1_2024	Bromus hordeaceus	B10_1	0.1	B10_1_2024	2024	B10_1	B10	1	B10_2024
31047	Bromus hordeaceus_B10_3_2024	Bromus hordeaceus	B10_3	0.6	B10_3_2024	2024	B10_3	B10	3	B10_2024
31048	Bromus hordeaceus_H36_4_2024	Bromus hordeaceus	H36_4	0.6	H36_4_2024	2024	H36_4	H36	4	H36_2024
31049	Bromus hordeaceus_B21_1_2024	Bromus hordeaceus	B21_1	3	B21_1_2024	2024	B21_1	B21	1	B21_2024
31050	Bromus hordeaceus_B21_2_2024	Bromus hordeaceus	B21_2	0.6	B21_2_2024	2024	B21_2	B21	2	B21_2024
733	Achillea millefolium agg._H34_2_2013	Achillea millefolium agg.	H342	0.6	H34_2_2013	2013	H34_2	H34	2	H34_2013
734	Achillea millefolium agg._H34_3_2013	Achillea millefolium agg.	H343	0.6	H34_3_2013	2013	H34_3	H34	3	H34_2013
735	Achillea millefolium agg._H34_4_2013	Achillea millefolium agg.	H344	0.6	H34_4_2013	2013	H34_4	H34	4	H34_2013
736	Achillea millefolium agg._B41_2_2013	Achillea millefolium agg.	B412	0.6	B41_2_2013	2013	B41_2	B41	2	B41_2013
737	Achillea millefolium agg._H44_1_2013	Achillea millefolium agg.	H441	0.6	H44_1_2013	2013	H44_1	H44	1	H44_2013
738	Achillea millefolium agg._H44_2_2013	Achillea millefolium agg.	H442	0.6	H44_2_2013	2013	H44_2	H44	2	H44_2013
739	Achillea millefolium agg._H50_3_2013	Achillea millefolium agg.	H503	15	H50_3_2013	2013	H50_3	H50	3	H50_2013
740	Achillea millefolium agg._H44_4_2013	Achillea millefolium agg.	H444	0.6	H44_4_2013	2013	H44_4	H44	4	H44_2013
741	Achillea millefolium agg._H50_1_2013	Achillea millefolium agg.	H501	3	H50_1_2013	2013	H50_1	H50	1	H50_2013
742	Achillea millefolium agg._H44_3_2013	Achillea millefolium agg.	H443	0.6	H44_3_2013	2013	H44_3	H44	3	H44_2013
743	Achillea millefolium agg._H50_2_2013	Achillea millefolium agg.	H502	3	H50_2_2013	2013	H50_2	H50	2	H50_2013
744	Achillea millefolium agg._H50_4_2013	Achillea millefolium agg.	H504	0.6	H50_4_2013	2013	H50_4	H50	4	H50_2013
745	Achillea millefolium agg._H31_2_2013	Achillea millefolium agg.	H312	0.6	H31_2_2013	2013	H31_2	H31	2	H31_2013
746	Achillea millefolium agg._B12_2_2013	Achillea millefolium agg.	B122	0.6	B12_2_2013	2013	B12_2	B12	2	B12_2013
751	Achillea millefolium agg._W17_1_2013	Achillea millefolium agg.	W171	0.1	W17_1_2013	2013	W17_1	W17	1	W17_2013
752	Achillea millefolium agg._H32_1_2013	Achillea millefolium agg.	H321	0.6	H32_1_2013	2013	H32_1	H32	1	H32_2013
753	Achillea millefolium agg._B21_1_2013	Achillea millefolium agg.	B211	3	B21_1_2013	2013	B21_1	B21	1	B21_2013
754	Achillea millefolium agg._B21_2_2013	Achillea millefolium agg.	B212	3	B21_2_2013	2013	B21_2	B21	2	B21_2013
755	Achillea millefolium agg._B21_3_2013	Achillea millefolium agg.	B213	0.6	B21_3_2013	2013	B21_3	B21	3	B21_2013
756	Achillea millefolium agg._B21_4_2013	Achillea millefolium agg.	B214	3	B21_4_2013	2013	B21_4	B21	4	B21_2013
757	Achillea millefolium agg._B13_2_2013	Achillea millefolium agg.	B132	0.6	B13_2_2013	2013	B13_2	B13	2	B13_2013
758	Achillea millefolium agg._B13_4_2013	Achillea millefolium agg.	B134	0.6	B13_4_2013	2013	B13_4	B13	4	B13_2013
759	Apera spica-venti_B50_1_2013	Apera spica-venti	B501	0.1	B50_1_2013	2013	B50_1	B50	1	B50_2013
760	Artemisia vulgaris agg._B50_1_2013	Artemisia vulgaris agg.	B501	0.1	B50_1_2013	2013	B50_1	B50	1	B50_2013
761	Carex riparia_B50_1_2013	Carex riparia	B501	0.1	B50_1_2013	2013	B50_1	B50	1	B50_2013
762	Carex riparia_B50_4_2013	Carex riparia	B504	15	B50_4_2013	2013	B50_4	B50	4	B50_2013
765	Carex riparia_W15_1_2013	Carex riparia	W151	62.5	W15_1_2013	2013	W15_1	W15	1	W15_2013
766	Carex riparia_W15_2_2013	Carex riparia	W152	37.5	W15_2_2013	2013	W15_2	W15	2	W15_2013
767	Carex riparia_W15_3_2013	Carex riparia	W153	37.5	W15_3_2013	2013	W15_3	W15	3	W15_2013
768	Carex riparia_W15_4_2013	Carex riparia	W154	62.5	W15_4_2013	2013	W15_4	W15	4	W15_2013
769	Galium verum agg._B50_1_2013	Galium verum agg.	B501	3	B50_1_2013	2013	B50_1	B50	1	B50_2013
770	Galium verum agg._B50_4_2013	Galium verum agg.	B504	3	B50_4_2013	2013	B50_4	B50	4	B50_2013
771	Galium verum agg._H04_1_2013	Galium verum agg.	H041	0.6	H04_1_2013	2013	H04_1	H04	1	H04_2013
772	Galium verum agg._H04_2_2013	Galium verum agg.	H042	0.6	H04_2_2013	2013	H04_2	H04	2	H04_2013
773	Galium verum agg._W19_1_2013	Galium verum agg.	W191	3	W19_1_2013	2013	W19_1	W19	1	W19_2013
774	Galium verum agg._W19_2_2013	Galium verum agg.	W192	37.5	W19_2_2013	2013	W19_2	W19	2	W19_2013
775	Galium verum agg._W19_3_2013	Galium verum agg.	W193	3	W19_3_2013	2013	W19_3	W19	3	W19_2013
776	Galium verum agg._H42_1_2013	Galium verum agg.	H421	0.6	H42_1_2013	2013	H42_1	H42	1	H42_2013
777	Galium verum agg._H42_2_2013	Galium verum agg.	H422	3	H42_2_2013	2013	H42_2	H42	2	H42_2013
778	Galium verum agg._H42_3_2013	Galium verum agg.	H423	3	H42_3_2013	2013	H42_3	H42	3	H42_2013
779	Galium verum agg._H42_4_2013	Galium verum agg.	H424	3	H42_4_2013	2013	H42_4	H42	4	H42_2013
780	Galium verum agg._B40_2_2013	Galium verum agg.	B402	0.6	B40_2_2013	2013	B40_2	B40	2	B40_2013
781	Galium verum agg._B40_3_2013	Galium verum agg.	B403	0.1	B40_3_2013	2013	B40_3	B40	3	B40_2013
782	Galium verum agg._H38_1_2013	Galium verum agg.	H381	15	H38_1_2013	2013	H38_1	H38	1	H38_2013
783	Galium verum agg._H38_2_2013	Galium verum agg.	H382	3	H38_2_2013	2013	H38_2	H38	2	H38_2013
784	Galium verum agg._H38_3_2013	Galium verum agg.	H383	0.6	H38_3_2013	2013	H38_3	H38	3	H38_2013
785	Galium verum agg._H38_4_2013	Galium verum agg.	H384	3	H38_4_2013	2013	H38_4	H38	4	H38_2013
786	Lathyrus tuberosus_B50_1_2013	Lathyrus tuberosus	B501	0.6	B50_1_2013	2013	B50_1	B50	1	B50_2013
787	Lathyrus tuberosus_B50_3_2013	Lathyrus tuberosus	B503	0.6	B50_3_2013	2013	B50_3	B50	3	B50_2013
788	Lathyrus tuberosus_W19_1_2013	Lathyrus tuberosus	W191	3	W19_1_2013	2013	W19_1	W19	1	W19_2013
789	Lathyrus tuberosus_W19_3_2013	Lathyrus tuberosus	W193	0.1	W19_3_2013	2013	W19_3	W19	3	W19_2013
790	Lathyrus tuberosus_W19_4_2013	Lathyrus tuberosus	W194	0.1	W19_4_2013	2013	W19_4	W19	4	W19_2013
791	Lathyrus tuberosus_W20_1_2013	Lathyrus tuberosus	W201	15	W20_1_2013	2013	W20_1	W20	1	W20_2013
792	Lathyrus tuberosus_W20_2_2013	Lathyrus tuberosus	W202	15	W20_2_2013	2013	W20_2	W20	2	W20_2013
793	Lathyrus tuberosus_W20_3_2013	Lathyrus tuberosus	W203	15	W20_3_2013	2013	W20_3	W20	3	W20_2013
794	Lathyrus tuberosus_B41_3_2013	Lathyrus tuberosus	B413	0.6	B41_3_2013	2013	B41_3	B41	3	B41_2013
796	Lathyrus tuberosus_B03_1_2013	Lathyrus tuberosus	B031	0.1	B03_1_2013	2013	B03_1	B03	1	B03_2013
797	Lathyrus tuberosus_B03_2_2013	Lathyrus tuberosus	B032	0.6	B03_2_2013	2013	B03_2	B03	2	B03_2013
798	Lathyrus tuberosus_B03_3_2013	Lathyrus tuberosus	B033	0.1	B03_3_2013	2013	B03_3	B03	3	B03_2013
799	Lathyrus tuberosus_B03_4_2013	Lathyrus tuberosus	B034	3	B03_4_2013	2013	B03_4	B03	4	B03_2013
803	Lathyrus tuberosus_B21_1_2013	Lathyrus tuberosus	B211	0.6	B21_1_2013	2013	B21_1	B21	1	B21_2013
804	Lathyrus tuberosus_B21_2_2013	Lathyrus tuberosus	B212	3	B21_2_2013	2013	B21_2	B21	2	B21_2013
805	Lathyrus tuberosus_B21_4_2013	Lathyrus tuberosus	B214	3	B21_4_2013	2013	B21_4	B21	4	B21_2013
806	Lathyrus tuberosus_B13_1_2013	Lathyrus tuberosus	B131	3	B13_1_2013	2013	B13_1	B13	1	B13_2013
807	Lathyrus tuberosus_B13_2_2013	Lathyrus tuberosus	B132	15	B13_2_2013	2013	B13_2	B13	2	B13_2013
808	Lathyrus tuberosus_B13_3_2013	Lathyrus tuberosus	B133	15	B13_3_2013	2013	B13_3	B13	3	B13_2013
809	Lathyrus tuberosus_B13_4_2013	Lathyrus tuberosus	B134	3	B13_4_2013	2013	B13_4	B13	4	B13_2013
810	Lathyrus tuberosus_B24_2_2013	Lathyrus tuberosus	B242	0.6	B24_2_2013	2013	B24_2	B24	2	B24_2013
811	Leucanthemum vulgare agg._B50_1_2013	Leucanthemum vulgare agg.	B501	0.6	B50_1_2013	2013	B50_1	B50	1	B50_2013
812	Leucanthemum vulgare agg._H04_3_2013	Leucanthemum vulgare agg.	H043	0.1	H04_3_2013	2013	H04_3	H04	3	H04_2013
813	Leucanthemum vulgare agg._W19_2_2013	Leucanthemum vulgare agg.	W192	0.6	W19_2_2013	2013	W19_2	W19	2	W19_2013
814	Leucanthemum vulgare agg._H38_1_2013	Leucanthemum vulgare agg.	H381	0.1	H38_1_2013	2013	H38_1	H38	1	H38_2013
815	Leucanthemum vulgare agg._H38_2_2013	Leucanthemum vulgare agg.	H382	0.6	H38_2_2013	2013	H38_2	H38	2	H38_2013
816	Leucanthemum vulgare agg._H38_4_2013	Leucanthemum vulgare agg.	H384	0.1	H38_4_2013	2013	H38_4	H38	4	H38_2013
817	Medicago lupulina_B50_1_2013	Medicago lupulina	B501	0.6	B50_1_2013	2013	B50_1	B50	1	B50_2013
818	Medicago lupulina_B50_2_2013	Medicago lupulina	B502	15	B50_2_2013	2013	B50_2	B50	2	B50_2013
819	Medicago lupulina_B50_4_2013	Medicago lupulina	B504	15	B50_4_2013	2013	B50_4	B50	4	B50_2013
820	Medicago lupulina_H04_1_2013	Medicago lupulina	H041	0.6	H04_1_2013	2013	H04_1	H04	1	H04_2013
821	Medicago lupulina_W19_1_2013	Medicago lupulina	W191	0.6	W19_1_2013	2013	W19_1	W19	1	W19_2013
822	Medicago lupulina_W19_2_2013	Medicago lupulina	W192	3	W19_2_2013	2013	W19_2	W19	2	W19_2013
823	Medicago lupulina_W19_4_2013	Medicago lupulina	W194	3	W19_4_2013	2013	W19_4	W19	4	W19_2013
824	Medicago lupulina_B40_1_2013	Medicago lupulina	B401	62.5	B40_1_2013	2013	B40_1	B40	1	B40_2013
825	Medicago lupulina_B40_2_2013	Medicago lupulina	B402	15	B40_2_2013	2013	B40_2	B40	2	B40_2013
826	Medicago lupulina_B40_3_2013	Medicago lupulina	B403	15	B40_3_2013	2013	B40_3	B40	3	B40_2013
827	Medicago lupulina_B40_4_2013	Medicago lupulina	B404	62.5	B40_4_2013	2013	B40_4	B40	4	B40_2013
828	Medicago lupulina_B07_2_2013	Medicago lupulina	B072	0.6	B07_2_2013	2013	B07_2	B07	2	B07_2013
829	Medicago lupulina_B07_3_2013	Medicago lupulina	B073	3	B07_3_2013	2013	B07_3	B07	3	B07_2013
830	Medicago lupulina_B07_4_2013	Medicago lupulina	B074	0.6	B07_4_2013	2013	B07_4	B07	4	B07_2013
831	Medicago lupulina_W06_2_2013	Medicago lupulina	W062	0.6	W06_2_2013	2013	W06_2	W06	2	W06_2013
832	Medicago lupulina_W20_1_2013	Medicago lupulina	W201	3	W20_1_2013	2013	W20_1	W20	1	W20_2013
833	Medicago lupulina_W20_2_2013	Medicago lupulina	W202	3	W20_2_2013	2013	W20_2	W20	2	W20_2013
834	Medicago lupulina_W20_3_2013	Medicago lupulina	W203	0.6	W20_3_2013	2013	W20_3	W20	3	W20_2013
835	Medicago lupulina_W20_4_2013	Medicago lupulina	W204	3	W20_4_2013	2013	W20_4	W20	4	W20_2013
836	Medicago lupulina_B41_1_2013	Medicago lupulina	B411	37.5	B41_1_2013	2013	B41_1	B41	1	B41_2013
837	Medicago lupulina_B41_2_2013	Medicago lupulina	B412	0.6	B41_2_2013	2013	B41_2	B41	2	B41_2013
838	Medicago lupulina_H50_3_2013	Medicago lupulina	H503	0.1	H50_3_2013	2013	H50_3	H50	3	H50_2013
839	Medicago lupulina_B23_4_2013	Medicago lupulina	B234	0.6	B23_4_2013	2013	B23_4	B23	4	B23_2013
840	Medicago lupulina_B03_1_2013	Medicago lupulina	B031	3	B03_1_2013	2013	B03_1	B03	1	B03_2013
841	Medicago lupulina_B03_2_2013	Medicago lupulina	B032	3	B03_2_2013	2013	B03_2	B03	2	B03_2013
842	Medicago lupulina_B03_3_2013	Medicago lupulina	B033	0.6	B03_3_2013	2013	B03_3	B03	3	B03_2013
843	Medicago lupulina_B03_4_2013	Medicago lupulina	B034	0.6	B03_4_2013	2013	B03_4	B03	4	B03_2013
847	Medicago lupulina_B13_1_2013	Medicago lupulina	B131	0.1	B13_1_2013	2013	B13_1	B13	1	B13_2013
848	Pastinaca sativa_B50_1_2013	Pastinaca sativa	B501	3	B50_1_2013	2013	B50_1	B50	1	B50_2013
849	Pastinaca sativa_B50_4_2013	Pastinaca sativa	B504	0.6	B50_4_2013	2013	B50_4	B50	4	B50_2013
850	Pastinaca sativa_W19_2_2013	Pastinaca sativa	W192	0.1	W19_2_2013	2013	W19_2	W19	2	W19_2013
851	Pastinaca sativa_W19_3_2013	Pastinaca sativa	W193	3	W19_3_2013	2013	W19_3	W19	3	W19_2013
852	Pastinaca sativa_H42_1_2013	Pastinaca sativa	H421	0.1	H42_1_2013	2013	H42_1	H42	1	H42_2013
853	Pastinaca sativa_H42_2_2013	Pastinaca sativa	H422	0.6	H42_2_2013	2013	H42_2	H42	2	H42_2013
854	Pastinaca sativa_H42_3_2013	Pastinaca sativa	H423	0.6	H42_3_2013	2013	H42_3	H42	3	H42_2013
855	Pastinaca sativa_H42_4_2013	Pastinaca sativa	H424	3	H42_4_2013	2013	H42_4	H42	4	H42_2013
856	Pastinaca sativa_B07_2_2013	Pastinaca sativa	B072	0.6	B07_2_2013	2013	B07_2	B07	2	B07_2013
857	Pastinaca sativa_W06_1_2013	Pastinaca sativa	W061	3	W06_1_2013	2013	W06_1	W06	1	W06_2013
858	Pastinaca sativa_W20_1_2013	Pastinaca sativa	W201	0.6	W20_1_2013	2013	W20_1	W20	1	W20_2013
859	Pastinaca sativa_W20_2_2013	Pastinaca sativa	W202	3	W20_2_2013	2013	W20_2	W20	2	W20_2013
860	Pastinaca sativa_W20_3_2013	Pastinaca sativa	W203	0.6	W20_3_2013	2013	W20_3	W20	3	W20_2013
861	Pastinaca sativa_W20_4_2013	Pastinaca sativa	W204	0.1	W20_4_2013	2013	W20_4	W20	4	W20_2013
862	Pastinaca sativa_H44_3_2013	Pastinaca sativa	H443	0.6	H44_3_2013	2013	H44_3	H44	3	H44_2013
864	Pastinaca sativa_B23_2_2013	Pastinaca sativa	B232	0.6	B23_2_2013	2013	B23_2	B23	2	B23_2013
865	Pastinaca sativa_B23_3_2013	Pastinaca sativa	B233	0.6	B23_3_2013	2013	B23_3	B23	3	B23_2013
866	Pastinaca sativa_B23_4_2013	Pastinaca sativa	B234	0.6	B23_4_2013	2013	B23_4	B23	4	B23_2013
867	Pastinaca sativa_B20_1_2013	Pastinaca sativa	B201	0.6	B20_1_2013	2013	B20_1	B20	1	B20_2013
872	Plantago lanceolata_B50_1_2013	Plantago lanceolata	B501	3	B50_1_2013	2013	B50_1	B50	1	B50_2013
873	Plantago lanceolata_B50_2_2013	Plantago lanceolata	B502	0.1	B50_2_2013	2013	B50_2	B50	2	B50_2013
874	Plantago lanceolata_H04_1_2013	Plantago lanceolata	H041	0.6	H04_1_2013	2013	H04_1	H04	1	H04_2013
875	Plantago lanceolata_H04_2_2013	Plantago lanceolata	H042	0.6	H04_2_2013	2013	H04_2	H04	2	H04_2013
876	Plantago lanceolata_H04_3_2013	Plantago lanceolata	H043	0.6	H04_3_2013	2013	H04_3	H04	3	H04_2013
877	Plantago lanceolata_H04_4_2013	Plantago lanceolata	H044	0.6	H04_4_2013	2013	H04_4	H04	4	H04_2013
878	Plantago lanceolata_W19_1_2013	Plantago lanceolata	W191	3	W19_1_2013	2013	W19_1	W19	1	W19_2013
879	Plantago lanceolata_W19_2_2013	Plantago lanceolata	W192	15	W19_2_2013	2013	W19_2	W19	2	W19_2013
880	Plantago lanceolata_W19_4_2013	Plantago lanceolata	W194	0.6	W19_4_2013	2013	W19_4	W19	4	W19_2013
881	Plantago lanceolata_H42_2_2013	Plantago lanceolata	H422	0.1	H42_2_2013	2013	H42_2	H42	2	H42_2013
882	Plantago lanceolata_B40_1_2013	Plantago lanceolata	B401	3	B40_1_2013	2013	B40_1	B40	1	B40_2013
883	Plantago lanceolata_B40_2_2013	Plantago lanceolata	B402	0.6	B40_2_2013	2013	B40_2	B40	2	B40_2013
884	Plantago lanceolata_B40_3_2013	Plantago lanceolata	B403	0.6	B40_3_2013	2013	B40_3	B40	3	B40_2013
885	Plantago lanceolata_B40_4_2013	Plantago lanceolata	B404	0.6	B40_4_2013	2013	B40_4	B40	4	B40_2013
886	Plantago lanceolata_H38_1_2013	Plantago lanceolata	H381	0.6	H38_1_2013	2013	H38_1	H38	1	H38_2013
887	Plantago lanceolata_H38_2_2013	Plantago lanceolata	H382	0.6	H38_2_2013	2013	H38_2	H38	2	H38_2013
888	Plantago lanceolata_H38_4_2013	Plantago lanceolata	H384	0.6	H38_4_2013	2013	H38_4	H38	4	H38_2013
889	Plantago lanceolata_H24_1_2013	Plantago lanceolata	H241	0.6	H24_1_2013	2013	H24_1	H24	1	H24_2013
890	Plantago lanceolata_H24_2_2013	Plantago lanceolata	H242	0.6	H24_2_2013	2013	H24_2	H24	2	H24_2013
891	Plantago lanceolata_H24_3_2013	Plantago lanceolata	H243	3	H24_3_2013	2013	H24_3	H24	3	H24_2013
892	Plantago lanceolata_W20_2_2013	Plantago lanceolata	W202	0.6	W20_2_2013	2013	W20_2	W20	2	W20_2013
893	Plantago lanceolata_W20_3_2013	Plantago lanceolata	W203	3	W20_3_2013	2013	W20_3	W20	3	W20_2013
894	Plantago lanceolata_W20_4_2013	Plantago lanceolata	W204	0.6	W20_4_2013	2013	W20_4	W20	4	W20_2013
895	Plantago lanceolata_H34_1_2013	Plantago lanceolata	H341	3	H34_1_2013	2013	H34_1	H34	1	H34_2013
896	Plantago lanceolata_H34_2_2013	Plantago lanceolata	H342	0.6	H34_2_2013	2013	H34_2	H34	2	H34_2013
897	Plantago lanceolata_H34_3_2013	Plantago lanceolata	H343	3	H34_3_2013	2013	H34_3	H34	3	H34_2013
898	Plantago lanceolata_B41_1_2013	Plantago lanceolata	B411	0.6	B41_1_2013	2013	B41_1	B41	1	B41_2013
899	Plantago lanceolata_B41_2_2013	Plantago lanceolata	B412	0.6	B41_2_2013	2013	B41_2	B41	2	B41_2013
900	Plantago lanceolata_B41_4_2013	Plantago lanceolata	B414	0.6	B41_4_2013	2013	B41_4	B41	4	B41_2013
901	Plantago lanceolata_H44_1_2013	Plantago lanceolata	H441	0.6	H44_1_2013	2013	H44_1	H44	1	H44_2013
902	Plantago lanceolata_H50_3_2013	Plantago lanceolata	H503	0.6	H50_3_2013	2013	H50_3	H50	3	H50_2013
903	Plantago lanceolata_H44_4_2013	Plantago lanceolata	H444	0.6	H44_4_2013	2013	H44_4	H44	4	H44_2013
904	Plantago lanceolata_H50_1_2013	Plantago lanceolata	H501	0.6	H50_1_2013	2013	H50_1	H50	1	H50_2013
905	Plantago lanceolata_H50_2_2013	Plantago lanceolata	H502	0.6	H50_2_2013	2013	H50_2	H50	2	H50_2013
906	Plantago lanceolata_H50_4_2013	Plantago lanceolata	H504	0.6	H50_4_2013	2013	H50_4	H50	4	H50_2013
907	Plantago lanceolata_H31_3_2013	Plantago lanceolata	H313	0.1	H31_3_2013	2013	H31_3	H31	3	H31_2013
908	Plantago lanceolata_B23_1_2013	Plantago lanceolata	B231	0.6	B23_1_2013	2013	B23_1	B23	1	B23_2013
909	Plantago lanceolata_B23_2_2013	Plantago lanceolata	B232	0.6	B23_2_2013	2013	B23_2	B23	2	B23_2013
910	Plantago lanceolata_B23_4_2013	Plantago lanceolata	B234	0.6	B23_4_2013	2013	B23_4	B23	4	B23_2013
911	Plantago lanceolata_H40_2_2013	Plantago lanceolata	H402	0.6	H40_2_2013	2013	H40_2	H40	2	H40_2013
912	Plantago lanceolata_H51_4_2013	Plantago lanceolata	H514	0.1	H51_4_2013	2013	H51_4	H51	4	H51_2013
913	Plantago lanceolata_B03_1_2013	Plantago lanceolata	B031	3	B03_1_2013	2013	B03_1	B03	1	B03_2013
914	Plantago lanceolata_B03_2_2013	Plantago lanceolata	B032	3	B03_2_2013	2013	B03_2	B03	2	B03_2013
915	Plantago lanceolata_B03_3_2013	Plantago lanceolata	B033	0.6	B03_3_2013	2013	B03_3	B03	3	B03_2013
916	Plantago lanceolata_H32_1_2013	Plantago lanceolata	H321	0.6	H32_1_2013	2013	H32_1	H32	1	H32_2013
917	Plantago lanceolata_B21_1_2013	Plantago lanceolata	B211	0.1	B21_1_2013	2013	B21_1	B21	1	B21_2013
918	Plantago lanceolata_B24_2_2013	Plantago lanceolata	B242	0.6	B24_2_2013	2013	B24_2	B24	2	B24_2013
919	Plantago lanceolata_B24_3_2013	Plantago lanceolata	B243	0.6	B24_3_2013	2013	B24_3	B24	3	B24_2013
920	Plantago lanceolata_B24_4_2013	Plantago lanceolata	B244	0.6	B24_4_2013	2013	B24_4	B24	4	B24_2013
921	Poa pratensis agg._B50_1_2013	Poa pratensis agg.	B501	0.6	B50_1_2013	2013	B50_1	B50	1	B50_2013
922	Ranunculus polyanthemos agg._B50_1_2013	Ranunculus polyanthemos agg.	B501	0.1	B50_1_2013	2013	B50_1	B50	1	B50_2013
923	Ranunculus polyanthemos agg._H04_2_2013	Ranunculus polyanthemos agg.	H042	0.1	H04_2_2013	2013	H04_2	H04	2	H04_2013
924	Ranunculus polyanthemos agg._H04_4_2013	Ranunculus polyanthemos agg.	H044	0.1	H04_4_2013	2013	H04_4	H04	4	H04_2013
925	Ranunculus polyanthemos agg._W20_3_2013	Ranunculus polyanthemos agg.	W203	3	W20_3_2013	2013	W20_3	W20	3	W20_2013
926	Rumex patientia agg._B50_1_2013	Rumex patientia agg.	B501	0.1	B50_1_2013	2013	B50_1	B50	1	B50_2013
927	Rumex patientia agg._B50_4_2013	Rumex patientia agg.	B504	0.1	B50_4_2013	2013	B50_4	B50	4	B50_2013
928	Vicia villosa agg._B50_1_2013	Vicia villosa agg.	B501	87.5	B50_1_2013	2013	B50_1	B50	1	B50_2013
929	Vicia villosa agg._B50_2_2013	Vicia villosa agg.	B502	62.5	B50_2_2013	2013	B50_2	B50	2	B50_2013
930	Vicia villosa agg._B50_3_2013	Vicia villosa agg.	B503	37.5	B50_3_2013	2013	B50_3	B50	3	B50_2013
931	Vicia villosa agg._B50_4_2013	Vicia villosa agg.	B504	15	B50_4_2013	2013	B50_4	B50	4	B50_2013
932	Daucus carota_B50_2_2013	Daucus carota	B502	0.1	B50_2_2013	2013	B50_2	B50	2	B50_2013
933	Daucus carota_B50_4_2013	Daucus carota	B504	3	B50_4_2013	2013	B50_4	B50	4	B50_2013
934	Daucus carota_W19_1_2013	Daucus carota	W191	3	W19_1_2013	2013	W19_1	W19	1	W19_2013
935	Daucus carota_W19_3_2013	Daucus carota	W193	0.6	W19_3_2013	2013	W19_3	W19	3	W19_2013
936	Daucus carota_W19_4_2013	Daucus carota	W194	0.6	W19_4_2013	2013	W19_4	W19	4	W19_2013
937	Daucus carota_H42_2_2013	Daucus carota	H422	0.6	H42_2_2013	2013	H42_2	H42	2	H42_2013
938	Daucus carota_H42_3_2013	Daucus carota	H423	0.6	H42_3_2013	2013	H42_3	H42	3	H42_2013
939	Daucus carota_H42_4_2013	Daucus carota	H424	0.6	H42_4_2013	2013	H42_4	H42	4	H42_2013
940	Daucus carota_H38_1_2013	Daucus carota	H381	0.1	H38_1_2013	2013	H38_1	H38	1	H38_2013
941	Daucus carota_H38_2_2013	Daucus carota	H382	0.1	H38_2_2013	2013	H38_2	H38	2	H38_2013
942	Daucus carota_H38_4_2013	Daucus carota	H384	0.6	H38_4_2013	2013	H38_4	H38	4	H38_2013
943	Daucus carota_B07_1_2013	Daucus carota	B071	0.6	B07_1_2013	2013	B07_1	B07	1	B07_2013
944	Daucus carota_B07_4_2013	Daucus carota	B074	0.6	B07_4_2013	2013	B07_4	B07	4	B07_2013
945	Daucus carota_W06_1_2013	Daucus carota	W061	3	W06_1_2013	2013	W06_1	W06	1	W06_2013
946	Daucus carota_W06_2_2013	Daucus carota	W062	0.1	W06_2_2013	2013	W06_2	W06	2	W06_2013
947	Daucus carota_W06_3_2013	Daucus carota	W063	0.6	W06_3_2013	2013	W06_3	W06	3	W06_2013
948	Daucus carota_W06_4_2013	Daucus carota	W064	0.6	W06_4_2013	2013	W06_4	W06	4	W06_2013
949	Daucus carota_W20_1_2013	Daucus carota	W201	3	W20_1_2013	2013	W20_1	W20	1	W20_2013
950	Daucus carota_W20_3_2013	Daucus carota	W203	0.6	W20_3_2013	2013	W20_3	W20	3	W20_2013
951	Daucus carota_W20_4_2013	Daucus carota	W204	0.6	W20_4_2013	2013	W20_4	W20	4	W20_2013
952	Daucus carota_H44_1_2013	Daucus carota	H441	0.6	H44_1_2013	2013	H44_1	H44	1	H44_2013
953	Daucus carota_H44_2_2013	Daucus carota	H442	0.6	H44_2_2013	2013	H44_2	H44	2	H44_2013
954	Daucus carota_H44_3_2013	Daucus carota	H443	0.6	H44_3_2013	2013	H44_3	H44	3	H44_2013
957	Daucus carota_B23_1_2013	Daucus carota	B231	0.6	B23_1_2013	2013	B23_1	B23	1	B23_2013
958	Daucus carota_B23_4_2013	Daucus carota	B234	0.6	B23_4_2013	2013	B23_4	B23	4	B23_2013
959	Daucus carota_H40_1_2013	Daucus carota	H401	0.6	H40_1_2013	2013	H40_1	H40	1	H40_2013
960	Daucus carota_H40_3_2013	Daucus carota	H403	0.6	H40_3_2013	2013	H40_3	H40	3	H40_2013
961	Daucus carota_B03_4_2013	Daucus carota	B034	0.6	B03_4_2013	2013	B03_4	B03	4	B03_2013
963	Daucus carota_W17_1_2013	Daucus carota	W171	0.1	W17_1_2013	2013	W17_1	W17	1	W17_2013
964	Daucus carota_H32_4_2013	Daucus carota	H324	0.6	H32_4_2013	2013	H32_4	H32	4	H32_2013
965	Daucus carota_B13_2_2013	Daucus carota	B132	0.1	B13_2_2013	2013	B13_2	B13	2	B13_2013
966	Daucus carota_B13_3_2013	Daucus carota	B133	0.6	B13_3_2013	2013	B13_3	B13	3	B13_2013
967	Daucus carota_B13_4_2013	Daucus carota	B134	0.6	B13_4_2013	2013	B13_4	B13	4	B13_2013
968	Cichorium intybus_B50_3_2013	Cichorium intybus	B503	0.1	B50_3_2013	2013	B50_3	B50	3	B50_2013
969	Cichorium intybus_W06_1_2013	Cichorium intybus	W061	0.6	W06_1_2013	2013	W06_1	W06	1	W06_2013
970	Cichorium intybus_W06_2_2013	Cichorium intybus	W062	0.6	W06_2_2013	2013	W06_2	W06	2	W06_2013
971	Cichorium intybus_W06_3_2013	Cichorium intybus	W063	0.1	W06_3_2013	2013	W06_3	W06	3	W06_2013
972	Echium vulgare_B50_3_2013	Echium vulgare	B503	0.6	B50_3_2013	2013	B50_3	B50	3	B50_2013
973	Echium vulgare_B23_4_2013	Echium vulgare	B234	0.6	B23_4_2013	2013	B23_4	B23	4	B23_2013
974	Echium vulgare_H40_1_2013	Echium vulgare	H401	0.1	H40_1_2013	2013	H40_1	H40	1	H40_2013
975	Echium vulgare_B03_1_2013	Echium vulgare	B031	15	B03_1_2013	2013	B03_1	B03	1	B03_2013
976	Echium vulgare_B03_2_2013	Echium vulgare	B032	3	B03_2_2013	2013	B03_2	B03	2	B03_2013
977	Echium vulgare_B03_4_2013	Echium vulgare	B034	0.6	B03_4_2013	2013	B03_4	B03	4	B03_2013
978	Crepis biennis_B50_4_2013	Crepis biennis	B504	0.1	B50_4_2013	2013	B50_4	B50	4	B50_2013
979	Crepis biennis_W19_2_2013	Crepis biennis	W192	0.1	W19_2_2013	2013	W19_2	W19	2	W19_2013
980	Crepis biennis_W19_4_2013	Crepis biennis	W194	0.1	W19_4_2013	2013	W19_4	W19	4	W19_2013
981	Crepis biennis_H24_3_2013	Crepis biennis	H243	3	H24_3_2013	2013	H24_3	H24	3	H24_2013
982	Crepis biennis_H24_4_2013	Crepis biennis	H244	0.6	H24_4_2013	2013	H24_4	H24	4	H24_2013
983	Crepis biennis_W06_1_2013	Crepis biennis	W061	0.1	W06_1_2013	2013	W06_1	W06	1	W06_2013
984	Crepis biennis_W06_4_2013	Crepis biennis	W064	0.6	W06_4_2013	2013	W06_4	W06	4	W06_2013
985	Crepis biennis_W20_2_2013	Crepis biennis	W202	3	W20_2_2013	2013	W20_2	W20	2	W20_2013
986	Crepis biennis_W20_3_2013	Crepis biennis	W203	3	W20_3_2013	2013	W20_3	W20	3	W20_2013
987	Crepis biennis_W20_4_2013	Crepis biennis	W204	3	W20_4_2013	2013	W20_4	W20	4	W20_2013
991	Scorzonera laciniata_B50_4_2013	Scorzonera laciniata	B504	0.1	B50_4_2013	2013	B50_4	B50	4	B50_2013
992	Vicia angustifolia_B50_4_2013	Vicia angustifolia	B504	0.6	B50_4_2013	2013	B50_4	B50	4	B50_2013
993	Vicia angustifolia_B40_1_2013	Vicia angustifolia	B401	0.6	B40_1_2013	2013	B40_1	B40	1	B40_2013
994	Vicia angustifolia_B40_2_2013	Vicia angustifolia	B402	15	B40_2_2013	2013	B40_2	B40	2	B40_2013
995	Vicia angustifolia_B40_3_2013	Vicia angustifolia	B403	0.6	B40_3_2013	2013	B40_3	B40	3	B40_2013
996	Vicia angustifolia_B40_4_2013	Vicia angustifolia	B404	3	B40_4_2013	2013	B40_4	B40	4	B40_2013
997	Vicia angustifolia_B07_1_2013	Vicia angustifolia	B071	0.6	B07_1_2013	2013	B07_1	B07	1	B07_2013
998	Vicia angustifolia_B07_2_2013	Vicia angustifolia	B072	0.6	B07_2_2013	2013	B07_2	B07	2	B07_2013
999	Vicia angustifolia_B07_3_2013	Vicia angustifolia	B073	0.6	B07_3_2013	2013	B07_3	B07	3	B07_2013
1000	Vicia angustifolia_B07_4_2013	Vicia angustifolia	B074	3	B07_4_2013	2013	B07_4	B07	4	B07_2013
1001	Vicia angustifolia_W06_1_2013	Vicia angustifolia	W061	0.6	W06_1_2013	2013	W06_1	W06	1	W06_2013
1002	Vicia angustifolia_W06_2_2013	Vicia angustifolia	W062	0.6	W06_2_2013	2013	W06_2	W06	2	W06_2013
1003	Vicia angustifolia_W06_3_2013	Vicia angustifolia	W063	0.6	W06_3_2013	2013	W06_3	W06	3	W06_2013
1004	Vicia angustifolia_W06_4_2013	Vicia angustifolia	W064	0.6	W06_4_2013	2013	W06_4	W06	4	W06_2013
1005	Vicia angustifolia_W20_1_2013	Vicia angustifolia	W201	3	W20_1_2013	2013	W20_1	W20	1	W20_2013
1006	Vicia angustifolia_W20_2_2013	Vicia angustifolia	W202	3	W20_2_2013	2013	W20_2	W20	2	W20_2013
1007	Vicia angustifolia_W20_3_2013	Vicia angustifolia	W203	62.5	W20_3_2013	2013	W20_3	W20	3	W20_2013
1008	Vicia angustifolia_W20_4_2013	Vicia angustifolia	W204	3	W20_4_2013	2013	W20_4	W20	4	W20_2013
1009	Vicia angustifolia_B41_1_2013	Vicia angustifolia	B411	37.5	B41_1_2013	2013	B41_1	B41	1	B41_2013
1010	Vicia angustifolia_B41_2_2013	Vicia angustifolia	B412	15	B41_2_2013	2013	B41_2	B41	2	B41_2013
1011	Vicia angustifolia_B41_3_2013	Vicia angustifolia	B413	15	B41_3_2013	2013	B41_3	B41	3	B41_2013
1012	Vicia angustifolia_B41_4_2013	Vicia angustifolia	B414	15	B41_4_2013	2013	B41_4	B41	4	B41_2013
1013	Vicia angustifolia_H31_2_2013	Vicia angustifolia	H312	0.1	H31_2_2013	2013	H31_2	H31	2	H31_2013
1014	Vicia angustifolia_B23_1_2013	Vicia angustifolia	B231	0.6	B23_1_2013	2013	B23_1	B23	1	B23_2013
1015	Vicia angustifolia_B23_2_2013	Vicia angustifolia	B232	0.6	B23_2_2013	2013	B23_2	B23	2	B23_2013
1016	Vicia angustifolia_B12_1_2013	Vicia angustifolia	B121	0.6	B12_1_2013	2013	B12_1	B12	1	B12_2013
1017	Vicia angustifolia_B20_1_2013	Vicia angustifolia	B201	0.6	B20_1_2013	2013	B20_1	B20	1	B20_2013
1018	Vicia angustifolia_B20_2_2013	Vicia angustifolia	B202	0.1	B20_2_2013	2013	B20_2	B20	2	B20_2013
1019	Vicia angustifolia_B20_3_2013	Vicia angustifolia	B203	0.6	B20_3_2013	2013	B20_3	B20	3	B20_2013
1020	Vicia angustifolia_B20_4_2013	Vicia angustifolia	B204	0.6	B20_4_2013	2013	B20_4	B20	4	B20_2013
1021	Vicia angustifolia_H51_2_2013	Vicia angustifolia	H512	0.6	H51_2_2013	2013	H51_2	H51	2	H51_2013
1022	Vicia angustifolia_B03_2_2013	Vicia angustifolia	B032	15	B03_2_2013	2013	B03_2	B03	2	B03_2013
1023	Vicia angustifolia_B03_3_2013	Vicia angustifolia	B033	3	B03_3_2013	2013	B03_3	B03	3	B03_2013
1024	Vicia angustifolia_B03_4_2013	Vicia angustifolia	B034	0.6	B03_4_2013	2013	B03_4	B03	4	B03_2013
1028	Vicia angustifolia_B21_1_2013	Vicia angustifolia	B211	3	B21_1_2013	2013	B21_1	B21	1	B21_2013
1029	Vicia angustifolia_B21_2_2013	Vicia angustifolia	B212	3	B21_2_2013	2013	B21_2	B21	2	B21_2013
1030	Vicia angustifolia_B21_3_2013	Vicia angustifolia	B213	3	B21_3_2013	2013	B21_3	B21	3	B21_2013
1031	Vicia angustifolia_B21_4_2013	Vicia angustifolia	B214	0.6	B21_4_2013	2013	B21_4	B21	4	B21_2013
1032	Vicia angustifolia_B13_1_2013	Vicia angustifolia	B131	3	B13_1_2013	2013	B13_1	B13	1	B13_2013
1033	Vicia angustifolia_B13_2_2013	Vicia angustifolia	B132	15	B13_2_2013	2013	B13_2	B13	2	B13_2013
1034	Vicia angustifolia_B13_3_2013	Vicia angustifolia	B133	15	B13_3_2013	2013	B13_3	B13	3	B13_2013
1035	Vicia angustifolia_B13_4_2013	Vicia angustifolia	B134	15	B13_4_2013	2013	B13_4	B13	4	B13_2013
1036	Vicia angustifolia_B24_2_2013	Vicia angustifolia	B242	0.6	B24_2_2013	2013	B24_2	B24	2	B24_2013
1037	Vicia angustifolia_B24_4_2013	Vicia angustifolia	B244	0.6	B24_4_2013	2013	B24_4	B24	4	B24_2013
1038	Bromus erectus agg._H04_1_2013	Bromus erectus agg.	H041	0.6	H04_1_2013	2013	H04_1	H04	1	H04_2013
1039	Bromus erectus agg._H04_2_2013	Bromus erectus agg.	H042	3	H04_2_2013	2013	H04_2	H04	2	H04_2013
1040	Bromus erectus agg._H04_3_2013	Bromus erectus agg.	H043	3	H04_3_2013	2013	H04_3	H04	3	H04_2013
1041	Carex distans_H04_1_2013	Carex distans	H041	0.1	H04_1_2013	2013	H04_1	H04	1	H04_2013
1042	Carex distans_H04_4_2013	Carex distans	H044	3	H04_4_2013	2013	H04_4	H04	4	H04_2013
1043	Carex distans_H42_1_2013	Carex distans	H421	15	H42_1_2013	2013	H42_1	H42	1	H42_2013
1044	Carex distans_H42_2_2013	Carex distans	H422	3	H42_2_2013	2013	H42_2	H42	2	H42_2013
1045	Carex distans_H42_4_2013	Carex distans	H424	0.6	H42_4_2013	2013	H42_4	H42	4	H42_2013
1046	Carex distans_H44_1_2013	Carex distans	H441	0.6	H44_1_2013	2013	H44_1	H44	1	H44_2013
1049	Carex distans_W43_1_2013	Carex distans	W431	0.1	W43_1_2013	2013	W43_1	W43	1	W43_2013
1050	Carex distans_W43_2_2013	Carex distans	W432	3	W43_2_2013	2013	W43_2	W43	2	W43_2013
1051	Carex distans_W43_3_2013	Carex distans	W433	0.6	W43_3_2013	2013	W43_3	W43	3	W43_2013
1052	Carex distans_H31_3_2013	Carex distans	H313	0.6	H31_3_2013	2013	H31_3	H31	3	H31_2013
1053	Carex distans_W15_2_2013	Carex distans	W152	0.6	W15_2_2013	2013	W15_2	W15	2	W15_2013
1054	Carex distans_H32_1_2013	Carex distans	H321	0.1	H32_1_2013	2013	H32_1	H32	1	H32_2013
1055	Carex distans_H32_2_2013	Carex distans	H322	3	H32_2_2013	2013	H32_2	H32	2	H32_2013
1056	Carex liparocarpos_H04_1_2013	Carex liparocarpos	H041	3	H04_1_2013	2013	H04_1	H04	1	H04_2013
1057	Carex liparocarpos_H24_1_2013	Carex liparocarpos	H241	15	H24_1_2013	2013	H24_1	H24	1	H24_2013
1058	Carex liparocarpos_H24_2_2013	Carex liparocarpos	H242	15	H24_2_2013	2013	H24_2	H24	2	H24_2013
1059	Carex liparocarpos_H24_3_2013	Carex liparocarpos	H243	0.6	H24_3_2013	2013	H24_3	H24	3	H24_2013
1060	Carex liparocarpos_H34_1_2013	Carex liparocarpos	H341	15	H34_1_2013	2013	H34_1	H34	1	H34_2013
1061	Carex liparocarpos_H50_3_2013	Carex liparocarpos	H503	15	H50_3_2013	2013	H50_3	H50	3	H50_2013
1062	Carex liparocarpos_H50_1_2013	Carex liparocarpos	H501	15	H50_1_2013	2013	H50_1	H50	1	H50_2013
1063	Carex liparocarpos_H50_2_2013	Carex liparocarpos	H502	37.5	H50_2_2013	2013	H50_2	H50	2	H50_2013
1064	Carex liparocarpos_H50_4_2013	Carex liparocarpos	H504	0.6	H50_4_2013	2013	H50_4	H50	4	H50_2013
1065	Carex liparocarpos_H40_3_2013	Carex liparocarpos	H403	3	H40_3_2013	2013	H40_3	H40	3	H40_2013
1066	Carex liparocarpos_H51_2_2013	Carex liparocarpos	H512	0.6	H51_2_2013	2013	H51_2	H51	2	H51_2013
1067	Carex liparocarpos_H51_3_2013	Carex liparocarpos	H513	0.6	H51_3_2013	2013	H51_3	H51	3	H51_2013
1068	Carex liparocarpos_H32_1_2013	Carex liparocarpos	H321	3	H32_1_2013	2013	H32_1	H32	1	H32_2013
1069	Centaurea jacea ssp. angustifolia_H04_1_2013	Centaurea jacea ssp. angustifolia	H041	3	H04_1_2013	2013	H04_1	H04	1	H04_2013
1070	Centaurea jacea ssp. angustifolia_H04_2_2013	Centaurea jacea ssp. angustifolia	H042	15	H04_2_2013	2013	H04_2	H04	2	H04_2013
1071	Centaurea jacea ssp. angustifolia_H04_3_2013	Centaurea jacea ssp. angustifolia	H043	0.6	H04_3_2013	2013	H04_3	H04	3	H04_2013
1072	Centaurea jacea ssp. angustifolia_H04_4_2013	Centaurea jacea ssp. angustifolia	H044	15	H04_4_2013	2013	H04_4	H04	4	H04_2013
1073	Centaurea jacea ssp. angustifolia_H22_2_2013	Centaurea jacea ssp. angustifolia	H222	3	H22_2_2013	2013	H22_2	H22	2	H22_2013
1074	Centaurea jacea ssp. angustifolia_H42_2_2013	Centaurea jacea ssp. angustifolia	H422	0.6	H42_2_2013	2013	H42_2	H42	2	H42_2013
1075	Centaurea jacea ssp. angustifolia_H42_3_2013	Centaurea jacea ssp. angustifolia	H423	0.6	H42_3_2013	2013	H42_3	H42	3	H42_2013
1076	Centaurea jacea ssp. angustifolia_H38_2_2013	Centaurea jacea ssp. angustifolia	H382	0.6	H38_2_2013	2013	H38_2	H38	2	H38_2013
1077	Centaurea jacea ssp. angustifolia_H38_3_2013	Centaurea jacea ssp. angustifolia	H383	3	H38_3_2013	2013	H38_3	H38	3	H38_2013
1078	Centaurea jacea ssp. angustifolia_H38_4_2013	Centaurea jacea ssp. angustifolia	H384	0.6	H38_4_2013	2013	H38_4	H38	4	H38_2013
1079	Centaurea jacea ssp. angustifolia_H24_1_2013	Centaurea jacea ssp. angustifolia	H241	0.6	H24_1_2013	2013	H24_1	H24	1	H24_2013
1080	Centaurea jacea ssp. angustifolia_H24_2_2013	Centaurea jacea ssp. angustifolia	H242	0.6	H24_2_2013	2013	H24_2	H24	2	H24_2013
1081	Centaurea jacea ssp. angustifolia_H24_3_2013	Centaurea jacea ssp. angustifolia	H243	15	H24_3_2013	2013	H24_3	H24	3	H24_2013
1082	Centaurea jacea ssp. angustifolia_H24_4_2013	Centaurea jacea ssp. angustifolia	H244	15	H24_4_2013	2013	H24_4	H24	4	H24_2013
1083	Centaurea jacea ssp. angustifolia_W20_2_2013	Centaurea jacea ssp. angustifolia	W202	0.6	W20_2_2013	2013	W20_2	W20	2	W20_2013
1084	Centaurea jacea ssp. angustifolia_W20_4_2013	Centaurea jacea ssp. angustifolia	W204	0.6	W20_4_2013	2013	W20_4	W20	4	W20_2013
1085	Centaurea jacea ssp. angustifolia_H44_1_2013	Centaurea jacea ssp. angustifolia	H441	0.6	H44_1_2013	2013	H44_1	H44	1	H44_2013
1087	Centaurea jacea ssp. angustifolia_H31_3_2013	Centaurea jacea ssp. angustifolia	H313	3	H31_3_2013	2013	H31_3	H31	3	H31_2013
1088	Centaurea jacea ssp. angustifolia_H51_2_2013	Centaurea jacea ssp. angustifolia	H512	0.6	H51_2_2013	2013	H51_2	H51	2	H51_2013
1090	Centaurea jacea ssp. angustifolia_W17_1_2013	Centaurea jacea ssp. angustifolia	W171	0.1	W17_1_2013	2013	W17_1	W17	1	W17_2013
1091	Centaurea jacea ssp. angustifolia_H32_1_2013	Centaurea jacea ssp. angustifolia	H321	0.6	H32_1_2013	2013	H32_1	H32	1	H32_2013
1092	Centaurea jacea ssp. angustifolia_H32_2_2013	Centaurea jacea ssp. angustifolia	H322	0.1	H32_2_2013	2013	H32_2	H32	2	H32_2013
1093	Centaurea jacea ssp. angustifolia_W45_1_2013	Centaurea jacea ssp. angustifolia	W451	0.6	W45_1_2013	2013	W45_1	W45	1	W45_2013
1094	Festuca pseudovina_H04_1_2013	Festuca pseudovina	H041	37.5	H04_1_2013	2013	H04_1	H04	1	H04_2013
1095	Festuca pseudovina_H04_2_2013	Festuca pseudovina	H042	37.5	H04_2_2013	2013	H04_2	H04	2	H04_2013
1096	Festuca pseudovina_H04_3_2013	Festuca pseudovina	H043	37.5	H04_3_2013	2013	H04_3	H04	3	H04_2013
1097	Festuca pseudovina_H04_4_2013	Festuca pseudovina	H044	15	H04_4_2013	2013	H04_4	H04	4	H04_2013
1098	Festuca pseudovina_W19_1_2013	Festuca pseudovina	W191	0.6	W19_1_2013	2013	W19_1	W19	1	W19_2013
1099	Festuca pseudovina_W19_3_2013	Festuca pseudovina	W193	0.1	W19_3_2013	2013	W19_3	W19	3	W19_2013
1100	Festuca pseudovina_W19_4_2013	Festuca pseudovina	W194	0.6	W19_4_2013	2013	W19_4	W19	4	W19_2013
1101	Festuca pseudovina_H22_3_2013	Festuca pseudovina	H223	0.6	H22_3_2013	2013	H22_3	H22	3	H22_2013
1102	Festuca pseudovina_H42_1_2013	Festuca pseudovina	H421	0.6	H42_1_2013	2013	H42_1	H42	1	H42_2013
1103	Festuca pseudovina_H38_3_2013	Festuca pseudovina	H383	37.5	H38_3_2013	2013	H38_3	H38	3	H38_2013
1104	Festuca pseudovina_H24_1_2013	Festuca pseudovina	H241	62.5	H24_1_2013	2013	H24_1	H24	1	H24_2013
1105	Festuca pseudovina_H24_2_2013	Festuca pseudovina	H242	37.5	H24_2_2013	2013	H24_2	H24	2	H24_2013
1106	Festuca pseudovina_H24_3_2013	Festuca pseudovina	H243	62.5	H24_3_2013	2013	H24_3	H24	3	H24_2013
1107	Festuca pseudovina_H24_4_2013	Festuca pseudovina	H244	62.5	H24_4_2013	2013	H24_4	H24	4	H24_2013
1108	Festuca pseudovina_W06_2_2013	Festuca pseudovina	W062	0.1	W06_2_2013	2013	W06_2	W06	2	W06_2013
1109	Festuca pseudovina_W20_3_2013	Festuca pseudovina	W203	0.1	W20_3_2013	2013	W20_3	W20	3	W20_2013
1110	Festuca pseudovina_H34_1_2013	Festuca pseudovina	H341	62.5	H34_1_2013	2013	H34_1	H34	1	H34_2013
1111	Festuca pseudovina_H34_2_2013	Festuca pseudovina	H342	62.5	H34_2_2013	2013	H34_2	H34	2	H34_2013
1112	Festuca pseudovina_H34_4_2013	Festuca pseudovina	H344	15	H34_4_2013	2013	H34_4	H34	4	H34_2013
1113	Festuca pseudovina_H44_1_2013	Festuca pseudovina	H441	3	H44_1_2013	2013	H44_1	H44	1	H44_2013
1114	Festuca pseudovina_H50_3_2013	Festuca pseudovina	H503	15	H50_3_2013	2013	H50_3	H50	3	H50_2013
1115	Festuca pseudovina_H50_1_2013	Festuca pseudovina	H501	37.5	H50_1_2013	2013	H50_1	H50	1	H50_2013
1116	Festuca pseudovina_H50_2_2013	Festuca pseudovina	H502	15	H50_2_2013	2013	H50_2	H50	2	H50_2013
1117	Festuca pseudovina_H50_4_2013	Festuca pseudovina	H504	3	H50_4_2013	2013	H50_4	H50	4	H50_2013
1119	Festuca pseudovina_H31_2_2013	Festuca pseudovina	H312	15	H31_2_2013	2013	H31_2	H31	2	H31_2013
1120	Festuca pseudovina_H31_3_2013	Festuca pseudovina	H313	37.5	H31_3_2013	2013	H31_3	H31	3	H31_2013
1121	Festuca pseudovina_H40_1_2013	Festuca pseudovina	H401	37.5	H40_1_2013	2013	H40_1	H40	1	H40_2013
1122	Festuca pseudovina_H40_2_2013	Festuca pseudovina	H402	15	H40_2_2013	2013	H40_2	H40	2	H40_2013
1123	Festuca pseudovina_H40_3_2013	Festuca pseudovina	H403	3	H40_3_2013	2013	H40_3	H40	3	H40_2013
1124	Festuca pseudovina_H40_4_2013	Festuca pseudovina	H404	15	H40_4_2013	2013	H40_4	H40	4	H40_2013
1125	Festuca pseudovina_H51_1_2013	Festuca pseudovina	H511	3	H51_1_2013	2013	H51_1	H51	1	H51_2013
1126	Festuca pseudovina_H51_2_2013	Festuca pseudovina	H512	37.5	H51_2_2013	2013	H51_2	H51	2	H51_2013
1127	Festuca pseudovina_H51_3_2013	Festuca pseudovina	H513	15	H51_3_2013	2013	H51_3	H51	3	H51_2013
1128	Festuca pseudovina_H51_4_2013	Festuca pseudovina	H514	3	H51_4_2013	2013	H51_4	H51	4	H51_2013
1129	Festuca pseudovina_B03_3_2013	Festuca pseudovina	B033	0.6	B03_3_2013	2013	B03_3	B03	3	B03_2013
1130	Festuca pseudovina_W17_1_2013	Festuca pseudovina	W171	3	W17_1_2013	2013	W17_1	W17	1	W17_2013
1131	Festuca pseudovina_H32_2_2013	Festuca pseudovina	H322	15	H32_2_2013	2013	H32_2	H32	2	H32_2013
1132	Knautia arvensis_H04_1_2013	Knautia arvensis	H041	0.6	H04_1_2013	2013	H04_1	H04	1	H04_2013
1133	Knautia arvensis_H04_2_2013	Knautia arvensis	H042	3	H04_2_2013	2013	H04_2	H04	2	H04_2013
1134	Knautia arvensis_H04_4_2013	Knautia arvensis	H044	0.1	H04_4_2013	2013	H04_4	H04	4	H04_2013
1135	Knautia arvensis_W19_1_2013	Knautia arvensis	W191	0.1	W19_1_2013	2013	W19_1	W19	1	W19_2013
1136	Knautia arvensis_H50_3_2013	Knautia arvensis	H503	0.1	H50_3_2013	2013	H50_3	H50	3	H50_2013
1137	Knautia arvensis_H40_1_2013	Knautia arvensis	H401	0.6	H40_1_2013	2013	H40_1	H40	1	H40_2013
1138	Knautia arvensis_H40_3_2013	Knautia arvensis	H403	0.1	H40_3_2013	2013	H40_3	H40	3	H40_2013
1139	Knautia arvensis_H40_4_2013	Knautia arvensis	H404	0.6	H40_4_2013	2013	H40_4	H40	4	H40_2013
1140	Knautia arvensis_H51_4_2013	Knautia arvensis	H514	3	H51_4_2013	2013	H51_4	H51	4	H51_2013
1143	Lotus corniculatus agg._H04_1_2013	Lotus corniculatus agg.	H041	0.6	H04_1_2013	2013	H04_1	H04	1	H04_2013
1144	Lotus corniculatus agg._H04_2_2013	Lotus corniculatus agg.	H042	0.6	H04_2_2013	2013	H04_2	H04	2	H04_2013
1145	Lotus corniculatus agg._H04_3_2013	Lotus corniculatus agg.	H043	0.1	H04_3_2013	2013	H04_3	H04	3	H04_2013
1146	Lotus corniculatus agg._H04_4_2013	Lotus corniculatus agg.	H044	0.6	H04_4_2013	2013	H04_4	H04	4	H04_2013
1147	Lotus corniculatus agg._W19_1_2013	Lotus corniculatus agg.	W191	3	W19_1_2013	2013	W19_1	W19	1	W19_2013
1148	Lotus corniculatus agg._W19_3_2013	Lotus corniculatus agg.	W193	0.1	W19_3_2013	2013	W19_3	W19	3	W19_2013
1149	Lotus corniculatus agg._H38_4_2013	Lotus corniculatus agg.	H384	3	H38_4_2013	2013	H38_4	H38	4	H38_2013
1150	Lotus maritimus_H04_1_2013	Lotus maritimus	H041	0.6	H04_1_2013	2013	H04_1	H04	1	H04_2013
1151	Lotus maritimus_H04_2_2013	Lotus maritimus	H042	0.6	H04_2_2013	2013	H04_2	H04	2	H04_2013
1152	Lotus maritimus_H04_3_2013	Lotus maritimus	H043	0.6	H04_3_2013	2013	H04_3	H04	3	H04_2013
1153	Lotus maritimus_H04_4_2013	Lotus maritimus	H044	0.1	H04_4_2013	2013	H04_4	H04	4	H04_2013
1154	Lotus maritimus_H42_2_2013	Lotus maritimus	H422	0.6	H42_2_2013	2013	H42_2	H42	2	H42_2013
1155	Lotus maritimus_H42_3_2013	Lotus maritimus	H423	0.1	H42_3_2013	2013	H42_3	H42	3	H42_2013
1156	Lotus maritimus_H42_4_2013	Lotus maritimus	H424	0.6	H42_4_2013	2013	H42_4	H42	4	H42_2013
1157	Lotus maritimus_H38_2_2013	Lotus maritimus	H382	0.1	H38_2_2013	2013	H38_2	H38	2	H38_2013
1158	Lotus maritimus_H44_1_2013	Lotus maritimus	H441	0.1	H44_1_2013	2013	H44_1	H44	1	H44_2013
1159	Lotus maritimus_H44_2_2013	Lotus maritimus	H442	0.1	H44_2_2013	2013	H44_2	H44	2	H44_2013
1160	Lotus maritimus_H44_4_2013	Lotus maritimus	H444	0.6	H44_4_2013	2013	H44_4	H44	4	H44_2013
1161	Lotus maritimus_H44_3_2013	Lotus maritimus	H443	0.6	H44_3_2013	2013	H44_3	H44	3	H44_2013
1162	Lotus maritimus_W43_3_2013	Lotus maritimus	W433	0.6	W43_3_2013	2013	W43_3	W43	3	W43_2013
1163	Lotus maritimus_H40_1_2013	Lotus maritimus	H401	0.6	H40_1_2013	2013	H40_1	H40	1	H40_2013
1164	Lotus maritimus_H40_4_2013	Lotus maritimus	H404	0.1	H40_4_2013	2013	H40_4	H40	4	H40_2013
1165	Lotus maritimus_H32_1_2013	Lotus maritimus	H321	0.6	H32_1_2013	2013	H32_1	H32	1	H32_2013
1166	Lotus maritimus_H32_4_2013	Lotus maritimus	H324	0.6	H32_4_2013	2013	H32_4	H32	4	H32_2013
1167	Ononis spinosa agg._H04_1_2013	Ononis spinosa agg.	H041	15	H04_1_2013	2013	H04_1	H04	1	H04_2013
1168	Ononis spinosa agg._H04_2_2013	Ononis spinosa agg.	H042	15	H04_2_2013	2013	H04_2	H04	2	H04_2013
1169	Ononis spinosa agg._H04_3_2013	Ononis spinosa agg.	H043	15	H04_3_2013	2013	H04_3	H04	3	H04_2013
1170	Ononis spinosa agg._H04_4_2013	Ononis spinosa agg.	H044	0.6	H04_4_2013	2013	H04_4	H04	4	H04_2013
1171	Ononis spinosa agg._H42_3_2013	Ononis spinosa agg.	H423	3	H42_3_2013	2013	H42_3	H42	3	H42_2013
1172	Ononis spinosa agg._H42_4_2013	Ononis spinosa agg.	H424	0.1	H42_4_2013	2013	H42_4	H42	4	H42_2013
1173	Ononis spinosa agg._H38_1_2013	Ononis spinosa agg.	H381	0.6	H38_1_2013	2013	H38_1	H38	1	H38_2013
1174	Ononis spinosa agg._H38_2_2013	Ononis spinosa agg.	H382	0.6	H38_2_2013	2013	H38_2	H38	2	H38_2013
1175	Ononis spinosa agg._H38_4_2013	Ononis spinosa agg.	H384	0.6	H38_4_2013	2013	H38_4	H38	4	H38_2013
1176	Plantago media agg._H04_1_2013	Plantago media agg.	H041	3	H04_1_2013	2013	H04_1	H04	1	H04_2013
1177	Plantago media agg._H04_2_2013	Plantago media agg.	H042	3	H04_2_2013	2013	H04_2	H04	2	H04_2013
1178	Plantago media agg._W19_2_2013	Plantago media agg.	W192	0.1	W19_2_2013	2013	W19_2	W19	2	W19_2013
1179	Plantago media agg._H22_4_2013	Plantago media agg.	H224	0.1	H22_4_2013	2013	H22_4	H22	4	H22_2013
1180	Plantago media agg._H38_1_2013	Plantago media agg.	H381	3	H38_1_2013	2013	H38_1	H38	1	H38_2013
1181	Plantago media agg._H38_2_2013	Plantago media agg.	H382	3	H38_2_2013	2013	H38_2	H38	2	H38_2013
1182	Plantago media agg._H38_3_2013	Plantago media agg.	H383	0.6	H38_3_2013	2013	H38_3	H38	3	H38_2013
1183	Plantago media agg._H38_4_2013	Plantago media agg.	H384	3	H38_4_2013	2013	H38_4	H38	4	H38_2013
1184	Polygala vulgaris_H04_1_2013	Polygala vulgaris	H041	0.1	H04_1_2013	2013	H04_1	H04	1	H04_2013
1185	Polygala vulgaris_H42_2_2013	Polygala vulgaris	H422	0.1	H42_2_2013	2013	H42_2	H42	2	H42_2013
1186	Polygala vulgaris_H44_4_2013	Polygala vulgaris	H444	0.1	H44_4_2013	2013	H44_4	H44	4	H44_2013
1187	Polygala vulgaris_H40_2_2013	Polygala vulgaris	H402	0.6	H40_2_2013	2013	H40_2	H40	2	H40_2013
1188	Salvia pratensis_H04_1_2013	Salvia pratensis	H041	3	H04_1_2013	2013	H04_1	H04	1	H04_2013
1189	Salvia pratensis_H04_2_2013	Salvia pratensis	H042	0.6	H04_2_2013	2013	H04_2	H04	2	H04_2013
1190	Salvia pratensis_H38_1_2013	Salvia pratensis	H381	15	H38_1_2013	2013	H38_1	H38	1	H38_2013
1191	Trifolium repens_H04_1_2013	Trifolium repens	H041	0.6	H04_1_2013	2013	H04_1	H04	1	H04_2013
1192	Trifolium repens_H04_2_2013	Trifolium repens	H042	3	H04_2_2013	2013	H04_2	H04	2	H04_2013
1193	Trifolium repens_H04_3_2013	Trifolium repens	H043	0.1	H04_3_2013	2013	H04_3	H04	3	H04_2013
1194	Trifolium repens_H04_4_2013	Trifolium repens	H044	0.6	H04_4_2013	2013	H04_4	H04	4	H04_2013
1195	Trifolium repens_H38_3_2013	Trifolium repens	H383	0.6	H38_3_2013	2013	H38_3	H38	3	H38_2013
1196	Trifolium repens_H24_3_2013	Trifolium repens	H243	0.6	H24_3_2013	2013	H24_3	H24	3	H24_2013
1197	Trifolium repens_B07_1_2013	Trifolium repens	B071	3	B07_1_2013	2013	B07_1	B07	1	B07_2013
1198	Trifolium repens_B07_3_2013	Trifolium repens	B073	0.6	B07_3_2013	2013	B07_3	B07	3	B07_2013
1199	Trifolium repens_B07_4_2013	Trifolium repens	B074	0.6	B07_4_2013	2013	B07_4	B07	4	B07_2013
1200	Trifolium repens_W06_1_2013	Trifolium repens	W061	0.6	W06_1_2013	2013	W06_1	W06	1	W06_2013
1201	Trifolium repens_H34_2_2013	Trifolium repens	H342	0.1	H34_2_2013	2013	H34_2	H34	2	H34_2013
1202	Trifolium repens_B41_3_2013	Trifolium repens	B413	0.6	B41_3_2013	2013	B41_3	B41	3	B41_2013
1203	Trifolium repens_B41_4_2013	Trifolium repens	B414	3	B41_4_2013	2013	B41_4	B41	4	B41_2013
1204	Trifolium repens_H31_3_2013	Trifolium repens	H313	0.6	H31_3_2013	2013	H31_3	H31	3	H31_2013
1205	Trifolium repens_B20_1_2013	Trifolium repens	B201	3	B20_1_2013	2013	B20_1	B20	1	B20_2013
1206	Trifolium repens_B20_2_2013	Trifolium repens	B202	3	B20_2_2013	2013	B20_2	B20	2	B20_2013
1207	Trifolium repens_H51_2_2013	Trifolium repens	H512	0.6	H51_2_2013	2013	H51_2	H51	2	H51_2013
1209	Carex flacca_H04_2_2013	Carex flacca	H042	0.6	H04_2_2013	2013	H04_2	H04	2	H04_2013
1210	Carex flacca_H04_3_2013	Carex flacca	H043	0.1	H04_3_2013	2013	H04_3	H04	3	H04_2013
1211	Carex flacca_H42_4_2013	Carex flacca	H424	0.1	H42_4_2013	2013	H42_4	H42	4	H42_2013
1212	Carex flacca_H44_1_2013	Carex flacca	H441	0.1	H44_1_2013	2013	H44_1	H44	1	H44_2013
1213	Carex flacca_H44_4_2013	Carex flacca	H444	0.6	H44_4_2013	2013	H44_4	H44	4	H44_2013
1214	Carex flacca_H44_3_2013	Carex flacca	H443	0.6	H44_3_2013	2013	H44_3	H44	3	H44_2013
1215	Carex flacca_H51_1_2013	Carex flacca	H511	0.6	H51_1_2013	2013	H51_1	H51	1	H51_2013
1216	Carex flacca_W45_1_2013	Carex flacca	W451	3	W45_1_2013	2013	W45_1	W45	1	W45_2013
1217	Carex flacca_W45_2_2013	Carex flacca	W452	3	W45_2_2013	2013	W45_2	W45	2	W45_2013
1218	Carex flacca_W45_3_2013	Carex flacca	W453	3	W45_3_2013	2013	W45_3	W45	3	W45_2013
1219	Carex flacca_W45_4_2013	Carex flacca	W454	15	W45_4_2013	2013	W45_4	W45	4	W45_2013
1220	Leontodon species_H04_2_2013	Leontodon species	H042	3	H04_2_2013	2013	H04_2	H04	2	H04_2013
1221	Leontodon species_H04_4_2013	Leontodon species	H044	0.1	H04_4_2013	2013	H04_4	H04	4	H04_2013
1222	Potentilla reptans_H04_2_2013	Potentilla reptans	H042	0.6	H04_2_2013	2013	H04_2	H04	2	H04_2013
1223	Potentilla reptans_H04_3_2013	Potentilla reptans	H043	0.6	H04_3_2013	2013	H04_3	H04	3	H04_2013
1224	Potentilla reptans_W19_2_2013	Potentilla reptans	W192	3	W19_2_2013	2013	W19_2	W19	2	W19_2013
1225	Potentilla reptans_H42_2_2013	Potentilla reptans	H422	0.6	H42_2_2013	2013	H42_2	H42	2	H42_2013
1226	Potentilla reptans_H42_3_2013	Potentilla reptans	H423	0.6	H42_3_2013	2013	H42_3	H42	3	H42_2013
1227	Potentilla reptans_H42_4_2013	Potentilla reptans	H424	0.6	H42_4_2013	2013	H42_4	H42	4	H42_2013
1228	Potentilla reptans_H44_1_2013	Potentilla reptans	H441	0.6	H44_1_2013	2013	H44_1	H44	1	H44_2013
1229	Potentilla reptans_H44_2_2013	Potentilla reptans	H442	0.6	H44_2_2013	2013	H44_2	H44	2	H44_2013
1230	Potentilla reptans_H50_1_2013	Potentilla reptans	H501	0.6	H50_1_2013	2013	H50_1	H50	1	H50_2013
1231	Potentilla reptans_H44_3_2013	Potentilla reptans	H443	0.6	H44_3_2013	2013	H44_3	H44	3	H44_2013
1234	Potentilla reptans_W15_3_2013	Potentilla reptans	W153	3	W15_3_2013	2013	W15_3	W15	3	W15_2013
1235	Potentilla reptans_W45_3_2013	Potentilla reptans	W453	0.6	W45_3_2013	2013	W45_3	W45	3	W45_2013
1236	Prunella laciniata_H04_2_2013	Prunella laciniata	H042	0.6	H04_2_2013	2013	H04_2	H04	2	H04_2013
1237	Prunella laciniata_H38_2_2013	Prunella laciniata	H382	0.6	H38_2_2013	2013	H38_2	H38	2	H38_2013
1238	Prunella laciniata_H38_4_2013	Prunella laciniata	H384	0.6	H38_4_2013	2013	H38_4	H38	4	H38_2013
1239	Prunella laciniata_H40_1_2013	Prunella laciniata	H401	0.6	H40_1_2013	2013	H40_1	H40	1	H40_2013
1240	Prunella laciniata_H40_2_2013	Prunella laciniata	H402	0.6	H40_2_2013	2013	H40_2	H40	2	H40_2013
1241	Prunella laciniata_H40_4_2013	Prunella laciniata	H404	0.6	H40_4_2013	2013	H40_4	H40	4	H40_2013
1242	Prunella laciniata_H51_2_2013	Prunella laciniata	H512	0.6	H51_2_2013	2013	H51_2	H51	2	H51_2013
1243	Prunella laciniata_H51_3_2013	Prunella laciniata	H513	0.6	H51_3_2013	2013	H51_3	H51	3	H51_2013
1244	Prunella laciniata_H51_4_2013	Prunella laciniata	H514	0.1	H51_4_2013	2013	H51_4	H51	4	H51_2013
1245	Rhinanthus serotinus agg._H04_3_2013	Rhinanthus serotinus agg.	H043	0.6	H04_3_2013	2013	H04_3	H04	3	H04_2013
1246	Trifolium campestre_H04_3_2013	Trifolium campestre	H043	0.1	H04_3_2013	2013	H04_3	H04	3	H04_2013
1247	Trifolium campestre_H04_4_2013	Trifolium campestre	H044	0.6	H04_4_2013	2013	H04_4	H04	4	H04_2013
1248	Trifolium campestre_W19_4_2013	Trifolium campestre	W194	0.6	W19_4_2013	2013	W19_4	W19	4	W19_2013
1249	Trifolium campestre_B40_2_2013	Trifolium campestre	B402	0.1	B40_2_2013	2013	B40_2	B40	2	B40_2013
1250	Trifolium campestre_H38_2_2013	Trifolium campestre	H382	0.1	H38_2_2013	2013	H38_2	H38	2	H38_2013
1251	Trifolium campestre_H38_3_2013	Trifolium campestre	H383	0.6	H38_3_2013	2013	H38_3	H38	3	H38_2013
1252	Trifolium campestre_H38_4_2013	Trifolium campestre	H384	0.1	H38_4_2013	2013	H38_4	H38	4	H38_2013
1253	Trifolium campestre_H24_1_2013	Trifolium campestre	H241	0.6	H24_1_2013	2013	H24_1	H24	1	H24_2013
1254	Trifolium campestre_H24_2_2013	Trifolium campestre	H242	0.6	H24_2_2013	2013	H24_2	H24	2	H24_2013
1255	Trifolium campestre_H24_3_2013	Trifolium campestre	H243	0.6	H24_3_2013	2013	H24_3	H24	3	H24_2013
1256	Trifolium campestre_H24_4_2013	Trifolium campestre	H244	3	H24_4_2013	2013	H24_4	H24	4	H24_2013
1257	Trifolium campestre_W06_4_2013	Trifolium campestre	W064	0.6	W06_4_2013	2013	W06_4	W06	4	W06_2013
1258	Trifolium campestre_W20_2_2013	Trifolium campestre	W202	0.6	W20_2_2013	2013	W20_2	W20	2	W20_2013
1259	Trifolium campestre_W20_3_2013	Trifolium campestre	W203	0.6	W20_3_2013	2013	W20_3	W20	3	W20_2013
1260	Trifolium campestre_H34_1_2013	Trifolium campestre	H341	0.6	H34_1_2013	2013	H34_1	H34	1	H34_2013
1261	Trifolium campestre_H34_3_2013	Trifolium campestre	H343	0.6	H34_3_2013	2013	H34_3	H34	3	H34_2013
1262	Trifolium campestre_B41_4_2013	Trifolium campestre	B414	0.6	B41_4_2013	2013	B41_4	B41	4	B41_2013
1263	Trifolium campestre_H44_1_2013	Trifolium campestre	H441	0.6	H44_1_2013	2013	H44_1	H44	1	H44_2013
1264	Trifolium campestre_B20_1_2013	Trifolium campestre	B201	0.6	B20_1_2013	2013	B20_1	B20	1	B20_2013
1265	Trifolium campestre_B20_2_2013	Trifolium campestre	B202	0.6	B20_2_2013	2013	B20_2	B20	2	B20_2013
1266	Trifolium campestre_B20_3_2013	Trifolium campestre	B203	0.6	B20_3_2013	2013	B20_3	B20	3	B20_2013
1267	Trifolium campestre_B20_4_2013	Trifolium campestre	B204	0.6	B20_4_2013	2013	B20_4	B20	4	B20_2013
1268	Trifolium campestre_H51_2_2013	Trifolium campestre	H512	0.6	H51_2_2013	2013	H51_2	H51	2	H51_2013
1269	Trifolium campestre_H51_4_2013	Trifolium campestre	H514	0.6	H51_4_2013	2013	H51_4	H51	4	H51_2013
1271	Trifolium campestre_B21_1_2013	Trifolium campestre	B211	0.6	B21_1_2013	2013	B21_1	B21	1	B21_2013
1272	Trifolium campestre_B21_2_2013	Trifolium campestre	B212	0.6	B21_2_2013	2013	B21_2	B21	2	B21_2013
1273	Trifolium campestre_B21_3_2013	Trifolium campestre	B213	0.1	B21_3_2013	2013	B21_3	B21	3	B21_2013
1274	Knautia arvensis agg._H04_3_2013	Knautia arvensis agg.	H043	0.1	H04_3_2013	2013	H04_3	H04	3	H04_2013
1275	Knautia arvensis agg._H38_1_2013	Knautia arvensis agg.	H381	0.6	H38_1_2013	2013	H38_1	H38	1	H38_2013
1276	Knautia arvensis agg._H38_2_2013	Knautia arvensis agg.	H382	0.6	H38_2_2013	2013	H38_2	H38	2	H38_2013
1277	Knautia arvensis agg._H38_4_2013	Knautia arvensis agg.	H384	0.6	H38_4_2013	2013	H38_4	H38	4	H38_2013
1278	Ranunculus repens_W19_3_2013	Ranunculus repens	W193	0.6	W19_3_2013	2013	W19_3	W19	3	W19_2013
1279	Ranunculus repens_W19_4_2013	Ranunculus repens	W194	0.6	W19_4_2013	2013	W19_4	W19	4	W19_2013
1281	Ranunculus repens_W15_4_2013	Ranunculus repens	W154	0.1	W15_4_2013	2013	W15_4	W15	4	W15_2013
1282	Rubus fruticosus agg._W19_3_2013	Rubus fruticosus agg.	W193	0.1	W19_3_2013	2013	W19_3	W19	3	W19_2013
1283	Rubus fruticosus agg._B07_2_2013	Rubus fruticosus agg.	B072	0.1	B07_2_2013	2013	B07_2	B07	2	B07_2013
1284	Rubus fruticosus agg._B07_4_2013	Rubus fruticosus agg.	B074	3	B07_4_2013	2013	B07_4	B07	4	B07_2013
1285	Rubus fruticosus agg._B20_4_2013	Rubus fruticosus agg.	B204	0.1	B20_4_2013	2013	B20_4	B20	4	B20_2013
1286	Rubus fruticosus agg._B13_2_2013	Rubus fruticosus agg.	B132	0.1	B13_2_2013	2013	B13_2	B13	2	B13_2013
1287	Rubus fruticosus agg._B13_4_2013	Rubus fruticosus agg.	B134	0.6	B13_4_2013	2013	B13_4	B13	4	B13_2013
1288	Galium verum_W19_4_2013	Galium verum	W194	0.6	W19_4_2013	2013	W19_4	W19	4	W19_2013
1289	Galium verum_H24_1_2013	Galium verum	H241	0.6	H24_1_2013	2013	H24_1	H24	1	H24_2013
1290	Galium verum_H24_2_2013	Galium verum	H242	3	H24_2_2013	2013	H24_2	H24	2	H24_2013
1291	Galium verum_H24_3_2013	Galium verum	H243	0.6	H24_3_2013	2013	H24_3	H24	3	H24_2013
1292	Galium verum_H24_4_2013	Galium verum	H244	0.6	H24_4_2013	2013	H24_4	H24	4	H24_2013
1293	Galium verum_W06_2_2013	Galium verum	W062	15	W06_2_2013	2013	W06_2	W06	2	W06_2013
1294	Galium verum_W06_3_2013	Galium verum	W063	3	W06_3_2013	2013	W06_3	W06	3	W06_2013
1295	Galium verum_W06_4_2013	Galium verum	W064	3	W06_4_2013	2013	W06_4	W06	4	W06_2013
1296	Galium verum_W20_1_2013	Galium verum	W201	3	W20_1_2013	2013	W20_1	W20	1	W20_2013
1297	Galium verum_W20_2_2013	Galium verum	W202	3	W20_2_2013	2013	W20_2	W20	2	W20_2013
1298	Galium verum_W20_3_2013	Galium verum	W203	3	W20_3_2013	2013	W20_3	W20	3	W20_2013
1299	Galium verum_H34_1_2013	Galium verum	H341	0.1	H34_1_2013	2013	H34_1	H34	1	H34_2013
1300	Galium verum_B41_1_2013	Galium verum	B411	0.6	B41_1_2013	2013	B41_1	B41	1	B41_2013
1301	Galium verum_H44_2_2013	Galium verum	H442	0.6	H44_2_2013	2013	H44_2	H44	2	H44_2013
1302	Galium verum_H50_3_2013	Galium verum	H503	3	H50_3_2013	2013	H50_3	H50	3	H50_2013
1303	Galium verum_H44_4_2013	Galium verum	H444	0.6	H44_4_2013	2013	H44_4	H44	4	H44_2013
1304	Galium verum_H50_1_2013	Galium verum	H501	3	H50_1_2013	2013	H50_1	H50	1	H50_2013
1305	Galium verum_H44_3_2013	Galium verum	H443	0.6	H44_3_2013	2013	H44_3	H44	3	H44_2013
1306	Galium verum_H50_2_2013	Galium verum	H502	0.6	H50_2_2013	2013	H50_2	H50	2	H50_2013
1307	Galium verum_H50_4_2013	Galium verum	H504	15	H50_4_2013	2013	H50_4	H50	4	H50_2013
1310	Galium verum_H31_3_2013	Galium verum	H313	0.1	H31_3_2013	2013	H31_3	H31	3	H31_2013
1311	Galium verum_B23_2_2013	Galium verum	B232	0.6	B23_2_2013	2013	B23_2	B23	2	B23_2013
1312	Galium verum_B23_4_2013	Galium verum	B234	0.6	B23_4_2013	2013	B23_4	B23	4	B23_2013
1313	Galium verum_B20_3_2013	Galium verum	B203	0.6	B20_3_2013	2013	B20_3	B20	3	B20_2013
1314	Galium verum_B20_4_2013	Galium verum	B204	3	B20_4_2013	2013	B20_4	B20	4	B20_2013
1315	Galium verum_H40_1_2013	Galium verum	H401	0.6	H40_1_2013	2013	H40_1	H40	1	H40_2013
1316	Galium verum_H40_2_2013	Galium verum	H402	0.6	H40_2_2013	2013	H40_2	H40	2	H40_2013
1317	Galium verum_H40_3_2013	Galium verum	H403	0.6	H40_3_2013	2013	H40_3	H40	3	H40_2013
1318	Galium verum_H40_4_2013	Galium verum	H404	3	H40_4_2013	2013	H40_4	H40	4	H40_2013
1319	Galium verum_H51_1_2013	Galium verum	H511	3	H51_1_2013	2013	H51_1	H51	1	H51_2013
1320	Galium verum_H51_2_2013	Galium verum	H512	3	H51_2_2013	2013	H51_2	H51	2	H51_2013
1321	Galium verum_H51_3_2013	Galium verum	H513	15	H51_3_2013	2013	H51_3	H51	3	H51_2013
1322	Galium verum_H51_4_2013	Galium verum	H514	15	H51_4_2013	2013	H51_4	H51	4	H51_2013
1325	Galium verum_W17_1_2013	Galium verum	W171	15	W17_1_2013	2013	W17_1	W17	1	W17_2013
1326	Galium verum_H32_1_2013	Galium verum	H321	0.6	H32_1_2013	2013	H32_1	H32	1	H32_2013
1327	Galium verum_H32_4_2013	Galium verum	H324	3	H32_4_2013	2013	H32_4	H32	4	H32_2013
1328	Galium verum_B21_1_2013	Galium verum	B211	0.6	B21_1_2013	2013	B21_1	B21	1	B21_2013
1329	Galium verum_B21_2_2013	Galium verum	B212	0.6	B21_2_2013	2013	B21_2	B21	2	B21_2013
1330	Galium verum_B21_3_2013	Galium verum	B213	0.6	B21_3_2013	2013	B21_3	B21	3	B21_2013
1331	Galium verum_B21_4_2013	Galium verum	B214	15	B21_4_2013	2013	B21_4	B21	4	B21_2013
1332	Galium verum_W45_3_2013	Galium verum	W453	0.1	W45_3_2013	2013	W45_3	W45	3	W45_2013
1333	Galium verum_B13_2_2013	Galium verum	B132	0.1	B13_2_2013	2013	B13_2	B13	2	B13_2013
1334	Galium verum_B13_4_2013	Galium verum	B134	0.6	B13_4_2013	2013	B13_4	B13	4	B13_2013
1335	Aster tripolium_H22_1_2013	Aster tripolium	H221	3	H22_1_2013	2013	H22_1	H22	1	H22_2013
1336	Aster tripolium_H22_2_2013	Aster tripolium	H222	3	H22_2_2013	2013	H22_2	H22	2	H22_2013
1337	Aster tripolium_H22_3_2013	Aster tripolium	H223	3	H22_3_2013	2013	H22_3	H22	3	H22_2013
1338	Aster tripolium_H22_4_2013	Aster tripolium	H224	3	H22_4_2013	2013	H22_4	H22	4	H22_2013
1339	Lepidium cartilagineum_H22_1_2013	Lepidium cartilagineum	H221	3	H22_1_2013	2013	H22_1	H22	1	H22_2013
1340	Lepidium cartilagineum_H34_3_2013	Lepidium cartilagineum	H343	0.6	H34_3_2013	2013	H34_3	H34	3	H34_2013
1341	Lepidium cartilagineum_H34_4_2013	Lepidium cartilagineum	H344	0.6	H34_4_2013	2013	H34_4	H34	4	H34_2013
1342	Lepidium cartilagineum_H31_4_2013	Lepidium cartilagineum	H314	37.5	H31_4_2013	2013	H31_4	H31	4	H31_2013
1343	Lepidium cartilagineum_H32_3_2013	Lepidium cartilagineum	H323	37.5	H32_3_2013	2013	H32_3	H32	3	H32_2013
1344	Lotus tenuis_H22_1_2013	Lotus tenuis	H221	0.1	H22_1_2013	2013	H22_1	H22	1	H22_2013
1345	Lotus tenuis_H22_2_2013	Lotus tenuis	H222	3	H22_2_2013	2013	H22_2	H22	2	H22_2013
1346	Lotus tenuis_H22_3_2013	Lotus tenuis	H223	15	H22_3_2013	2013	H22_3	H22	3	H22_2013
1347	Lotus tenuis_H22_4_2013	Lotus tenuis	H224	3	H22_4_2013	2013	H22_4	H22	4	H22_2013
1348	Lotus tenuis_H42_1_2013	Lotus tenuis	H421	0.6	H42_1_2013	2013	H42_1	H42	1	H42_2013
1349	Lotus tenuis_H42_4_2013	Lotus tenuis	H424	15	H42_4_2013	2013	H42_4	H42	4	H42_2013
1350	Lotus tenuis_H38_3_2013	Lotus tenuis	H383	0.6	H38_3_2013	2013	H38_3	H38	3	H38_2013
1351	Lotus tenuis_H24_3_2013	Lotus tenuis	H243	0.6	H24_3_2013	2013	H24_3	H24	3	H24_2013
1352	Lotus tenuis_W20_3_2013	Lotus tenuis	W203	0.6	W20_3_2013	2013	W20_3	W20	3	W20_2013
1353	Lotus tenuis_W20_4_2013	Lotus tenuis	W204	0.6	W20_4_2013	2013	W20_4	W20	4	W20_2013
1354	Lotus tenuis_H44_2_2013	Lotus tenuis	H442	0.6	H44_2_2013	2013	H44_2	H44	2	H44_2013
1355	Lotus tenuis_H50_1_2013	Lotus tenuis	H501	0.6	H50_1_2013	2013	H50_1	H50	1	H50_2013
1356	Lotus tenuis_H50_2_2013	Lotus tenuis	H502	15	H50_2_2013	2013	H50_2	H50	2	H50_2013
1357	Lotus tenuis_H31_2_2013	Lotus tenuis	H312	0.6	H31_2_2013	2013	H31_2	H31	2	H31_2013
1358	Lotus tenuis_H31_3_2013	Lotus tenuis	H313	0.6	H31_3_2013	2013	H31_3	H31	3	H31_2013
1359	Lotus tenuis_W15_1_2013	Lotus tenuis	W151	0.6	W15_1_2013	2013	W15_1	W15	1	W15_2013
1360	Lotus tenuis_W15_2_2013	Lotus tenuis	W152	0.6	W15_2_2013	2013	W15_2	W15	2	W15_2013
1361	Lotus tenuis_W15_3_2013	Lotus tenuis	W153	0.6	W15_3_2013	2013	W15_3	W15	3	W15_2013
1362	Lotus tenuis_W15_4_2013	Lotus tenuis	W154	0.6	W15_4_2013	2013	W15_4	W15	4	W15_2013
1363	Lotus tenuis_W17_1_2013	Lotus tenuis	W171	15	W17_1_2013	2013	W17_1	W17	1	W17_2013
1364	Lotus tenuis_W17_3_2013	Lotus tenuis	W173	0.6	W17_3_2013	2013	W17_3	W17	3	W17_2013
1365	Lotus tenuis_W17_4_2013	Lotus tenuis	W174	0.6	W17_4_2013	2013	W17_4	W17	4	W17_2013
1366	Lotus tenuis_H32_1_2013	Lotus tenuis	H321	0.6	H32_1_2013	2013	H32_1	H32	1	H32_2013
1367	Lotus tenuis_H32_2_2013	Lotus tenuis	H322	0.6	H32_2_2013	2013	H32_2	H32	2	H32_2013
1368	Lotus tenuis_H32_4_2013	Lotus tenuis	H324	0.1	H32_4_2013	2013	H32_4	H32	4	H32_2013
1369	Lotus tenuis_W45_3_2013	Lotus tenuis	W453	0.6	W45_3_2013	2013	W45_3	W45	3	W45_2013
1370	Lotus tenuis_W45_4_2013	Lotus tenuis	W454	0.6	W45_4_2013	2013	W45_4	W45	4	W45_2013
1371	Puccinellia peisonis_H22_1_2013	Puccinellia peisonis	H221	87.5	H22_1_2013	2013	H22_1	H22	1	H22_2013
1372	Puccinellia peisonis_H22_2_2013	Puccinellia peisonis	H222	15	H22_2_2013	2013	H22_2	H22	2	H22_2013
1373	Puccinellia peisonis_H22_3_2013	Puccinellia peisonis	H223	0.6	H22_3_2013	2013	H22_3	H22	3	H22_2013
1374	Puccinellia peisonis_H22_4_2013	Puccinellia peisonis	H224	15	H22_4_2013	2013	H22_4	H22	4	H22_2013
1376	Puccinellia peisonis_H31_1_2013	Puccinellia peisonis	H311	37.5	H31_1_2013	2013	H31_1	H31	1	H31_2013
1377	Puccinellia peisonis_H31_2_2013	Puccinellia peisonis	H312	15	H31_2_2013	2013	H31_2	H31	2	H31_2013
1378	Puccinellia peisonis_H31_4_2013	Puccinellia peisonis	H314	0.6	H31_4_2013	2013	H31_4	H31	4	H31_2013
1379	Puccinellia peisonis_H32_2_2013	Puccinellia peisonis	H322	0.6	H32_2_2013	2013	H32_2	H32	2	H32_2013
1380	Puccinellia peisonis_H32_3_2013	Puccinellia peisonis	H323	3	H32_3_2013	2013	H32_3	H32	3	H32_2013
1381	Spergularia maritima_H22_1_2013	Spergularia maritima	H221	0.6	H22_1_2013	2013	H22_1	H22	1	H22_2013
1382	Spergularia maritima_H31_1_2013	Spergularia maritima	H311	0.6	H31_1_2013	2013	H31_1	H31	1	H31_2013
1383	Spergularia maritima_H31_2_2013	Spergularia maritima	H312	0.1	H31_2_2013	2013	H31_2	H31	2	H31_2013
1384	Spergularia maritima_H31_4_2013	Spergularia maritima	H314	0.6	H31_4_2013	2013	H31_4	H31	4	H31_2013
1385	Bolboschoenus maritimus_H22_2_2013	Bolboschoenus maritimus	H222	0.1	H22_2_2013	2013	H22_2	H22	2	H22_2013
1386	Bolboschoenus maritimus_H22_3_2013	Bolboschoenus maritimus	H223	0.6	H22_3_2013	2013	H22_3	H22	3	H22_2013
1387	Bolboschoenus maritimus_W43_1_2013	Bolboschoenus maritimus	W431	0.6	W43_1_2013	2013	W43_1	W43	1	W43_2013
1388	Bolboschoenus maritimus_W15_1_2013	Bolboschoenus maritimus	W151	3	W15_1_2013	2013	W15_1	W15	1	W15_2013
1389	Bolboschoenus maritimus_W15_2_2013	Bolboschoenus maritimus	W152	0.6	W15_2_2013	2013	W15_2	W15	2	W15_2013
1390	Bolboschoenus maritimus_W15_3_2013	Bolboschoenus maritimus	W153	37.5	W15_3_2013	2013	W15_3	W15	3	W15_2013
1391	Bolboschoenus maritimus_W15_4_2013	Bolboschoenus maritimus	W154	15	W15_4_2013	2013	W15_4	W15	4	W15_2013
1392	Plantago maritima agg._H22_2_2013	Plantago maritima agg.	H222	0.6	H22_2_2013	2013	H22_2	H22	2	H22_2013
1393	Plantago maritima agg._H22_4_2013	Plantago maritima agg.	H224	0.1	H22_4_2013	2013	H22_4	H22	4	H22_2013
1394	Plantago maritima agg._H42_1_2013	Plantago maritima agg.	H421	3	H42_1_2013	2013	H42_1	H42	1	H42_2013
1395	Plantago maritima agg._H42_2_2013	Plantago maritima agg.	H422	0.6	H42_2_2013	2013	H42_2	H42	2	H42_2013
1396	Plantago maritima agg._H38_3_2013	Plantago maritima agg.	H383	0.6	H38_3_2013	2013	H38_3	H38	3	H38_2013
1397	Taraxacum bessarabicum_H22_2_2013	Taraxacum bessarabicum	H222	3	H22_2_2013	2013	H22_2	H22	2	H22_2013
1398	Taraxacum bessarabicum_H22_3_2013	Taraxacum bessarabicum	H223	0.6	H22_3_2013	2013	H22_3	H22	3	H22_2013
1399	Taraxacum bessarabicum_H22_4_2013	Taraxacum bessarabicum	H224	15	H22_4_2013	2013	H22_4	H22	4	H22_2013
1400	Taraxacum bessarabicum_H42_2_2013	Taraxacum bessarabicum	H422	0.6	H42_2_2013	2013	H42_2	H42	2	H42_2013
1401	Taraxacum bessarabicum_H42_4_2013	Taraxacum bessarabicum	H424	0.6	H42_4_2013	2013	H42_4	H42	4	H42_2013
1402	Aster tripolium ssp. pannonicus_H42_1_2013	Aster tripolium ssp. pannonicus	H421	3	H42_1_2013	2013	H42_1	H42	1	H42_2013
1403	Aster tripolium ssp. pannonicus_H42_4_2013	Aster tripolium ssp. pannonicus	H424	0.6	H42_4_2013	2013	H42_4	H42	4	H42_2013
1406	Aster tripolium ssp. pannonicus_H31_1_2013	Aster tripolium ssp. pannonicus	H311	0.6	H31_1_2013	2013	H31_1	H31	1	H31_2013
1407	Aster tripolium ssp. pannonicus_H31_2_2013	Aster tripolium ssp. pannonicus	H312	0.1	H31_2_2013	2013	H31_2	H31	2	H31_2013
1408	Aster tripolium ssp. pannonicus_H31_3_2013	Aster tripolium ssp. pannonicus	H313	0.1	H31_3_2013	2013	H31_3	H31	3	H31_2013
1409	Aster tripolium ssp. pannonicus_H32_2_2013	Aster tripolium ssp. pannonicus	H322	3	H32_2_2013	2013	H32_2	H32	2	H32_2013
1410	Calystegia sepium agg._H42_1_2013	Calystegia sepium agg.	H421	0.6	H42_1_2013	2013	H42_1	H42	1	H42_2013
1411	Calystegia sepium agg._H42_2_2013	Calystegia sepium agg.	H422	0.6	H42_2_2013	2013	H42_2	H42	2	H42_2013
1412	Carex divisa_H42_1_2013	Carex divisa	H421	0.6	H42_1_2013	2013	H42_1	H42	1	H42_2013
1413	Carex divisa_H42_2_2013	Carex divisa	H422	3	H42_2_2013	2013	H42_2	H42	2	H42_2013
1414	Carex divisa_H42_3_2013	Carex divisa	H423	0.6	H42_3_2013	2013	H42_3	H42	3	H42_2013
1415	Molinia caerulea agg._H42_1_2013	Molinia caerulea agg.	H421	0.1	H42_1_2013	2013	H42_1	H42	1	H42_2013
1416	Molinia caerulea agg._H42_2_2013	Molinia caerulea agg.	H422	0.1	H42_2_2013	2013	H42_2	H42	2	H42_2013
1417	Molinia caerulea agg._H42_3_2013	Molinia caerulea agg.	H423	3	H42_3_2013	2013	H42_3	H42	3	H42_2013
1418	Phragmites australis_H42_1_2013	Phragmites australis	H421	3	H42_1_2013	2013	H42_1	H42	1	H42_2013
1419	Phragmites australis_H42_2_2013	Phragmites australis	H422	3	H42_2_2013	2013	H42_2	H42	2	H42_2013
1420	Phragmites australis_H42_4_2013	Phragmites australis	H424	3	H42_4_2013	2013	H42_4	H42	4	H42_2013
1421	Phragmites australis_H44_1_2013	Phragmites australis	H441	0.6	H44_1_2013	2013	H44_1	H44	1	H44_2013
1422	Phragmites australis_H44_2_2013	Phragmites australis	H442	15	H44_2_2013	2013	H44_2	H44	2	H44_2013
1423	Phragmites australis_H50_3_2013	Phragmites australis	H503	3	H50_3_2013	2013	H50_3	H50	3	H50_2013
1424	Phragmites australis_H50_1_2013	Phragmites australis	H501	3	H50_1_2013	2013	H50_1	H50	1	H50_2013
1425	Phragmites australis_H50_2_2013	Phragmites australis	H502	3	H50_2_2013	2013	H50_2	H50	2	H50_2013
1426	Phragmites australis_H50_4_2013	Phragmites australis	H504	3	H50_4_2013	2013	H50_4	H50	4	H50_2013
1427	Phragmites australis_W43_1_2013	Phragmites australis	W431	37.5	W43_1_2013	2013	W43_1	W43	1	W43_2013
1428	Phragmites australis_W43_2_2013	Phragmites australis	W432	15	W43_2_2013	2013	W43_2	W43	2	W43_2013
2483	Achillea millefolium_B16_1_2014	Achillea millefolium		0.6	B16_1_2014	2014	B16_1	B16	1	B16_2014
2484	Achillea millefolium_B16_2_2014	Achillea millefolium		0.6	B16_2_2014	2014	B16_2	B16	2	B16_2014
2485	Achillea millefolium_B16_3_2014	Achillea millefolium		0.6	B16_3_2014	2014	B16_3	B16	3	B16_2014
2486	Achillea millefolium_B21_1_2014	Achillea millefolium		0.6	B21_1_2014	2014	B21_1	B21	1	B21_2014
2487	Achillea millefolium_B21_2_2014	Achillea millefolium		15	B21_2_2014	2014	B21_2	B21	2	B21_2014
2488	Achillea millefolium_B21_3_2014	Achillea millefolium		0.6	B21_3_2014	2014	B21_3	B21	3	B21_2014
2489	Achillea millefolium_B25_1_2014	Achillea millefolium		0.1	B25_1_2014	2014	B25_1	B25	1	B25_2014
2490	Achillea millefolium_B25_2_2014	Achillea millefolium		0.6	B25_2_2014	2014	B25_2	B25	2	B25_2014
2491	Achillea millefolium_B25_3_2014	Achillea millefolium		15	B25_3_2014	2014	B25_3	B25	3	B25_2014
2492	Achillea millefolium_B25_4_2014	Achillea millefolium		15	B25_4_2014	2014	B25_4	B25	4	B25_2014
2493	Achillea millefolium_B31_1_2014	Achillea millefolium		15	B31_1_2014	2014	B31_1	B31	1	B31_2014
2494	Achillea millefolium_B31_2_2014	Achillea millefolium		3	B31_2_2014	2014	B31_2	B31	2	B31_2014
2495	Achillea millefolium_B31_3_2014	Achillea millefolium		3	B31_3_2014	2014	B31_3	B31	3	B31_2014
2496	Achillea millefolium_B31_4_2014	Achillea millefolium		15	B31_4_2014	2014	B31_4	B31	4	B31_2014
2497	Achillea millefolium_B34_3_2014	Achillea millefolium		3	B34_3_2014	2014	B34_3	B34	3	B34_2014
2498	Achillea millefolium_B34_4_2014	Achillea millefolium		15	B34_4_2014	2014	B34_4	B34	4	B34_2014
2502	Achillea millefolium_H04_1_2014	Achillea millefolium		3	H04_1_2014	2014	H04_1	H04	1	H04_2014
2503	Achillea millefolium_H04_2_2014	Achillea millefolium		15	H04_2_2014	2014	H04_2	H04	2	H04_2014
1429	Phragmites australis_W43_3_2013	Phragmites australis	W433	15	W43_3_2013	2013	W43_3	W43	3	W43_2013
1430	Phragmites australis_H31_1_2013	Phragmites australis	H311	0.6	H31_1_2013	2013	H31_1	H31	1	H31_2013
1431	Phragmites australis_H31_2_2013	Phragmites australis	H312	0.6	H31_2_2013	2013	H31_2	H31	2	H31_2013
1432	Phragmites australis_H31_3_2013	Phragmites australis	H313	0.6	H31_3_2013	2013	H31_3	H31	3	H31_2013
1433	Phragmites australis_H31_4_2013	Phragmites australis	H314	3	H31_4_2013	2013	H31_4	H31	4	H31_2013
1435	Phragmites australis_W15_1_2013	Phragmites australis	W151	3	W15_1_2013	2013	W15_1	W15	1	W15_2013
1436	Phragmites australis_W15_2_2013	Phragmites australis	W152	3	W15_2_2013	2013	W15_2	W15	2	W15_2013
1437	Phragmites australis_W15_3_2013	Phragmites australis	W153	0.6	W15_3_2013	2013	W15_3	W15	3	W15_2013
1438	Phragmites australis_W15_4_2013	Phragmites australis	W154	15	W15_4_2013	2013	W15_4	W15	4	W15_2013
1439	Phragmites australis_W17_1_2013	Phragmites australis	W171	0.6	W17_1_2013	2013	W17_1	W17	1	W17_2013
1440	Phragmites australis_H32_2_2013	Phragmites australis	H322	0.6	H32_2_2013	2013	H32_2	H32	2	H32_2013
1441	Phragmites australis_W45_1_2013	Phragmites australis	W451	0.6	W45_1_2013	2013	W45_1	W45	1	W45_2013
1442	Phragmites australis_W45_2_2013	Phragmites australis	W452	0.6	W45_2_2013	2013	W45_2	W45	2	W45_2013
1443	Phragmites australis_W45_3_2013	Phragmites australis	W453	15	W45_3_2013	2013	W45_3	W45	3	W45_2013
1444	Phragmites australis_W45_4_2013	Phragmites australis	W454	15	W45_4_2013	2013	W45_4	W45	4	W45_2013
1445	Schoenus nigricans_H42_1_2013	Schoenus nigricans	H421	3	H42_1_2013	2013	H42_1	H42	1	H42_2013
1446	Schoenus nigricans_H42_2_2013	Schoenus nigricans	H422	37.5	H42_2_2013	2013	H42_2	H42	2	H42_2013
1447	Schoenus nigricans_H42_4_2013	Schoenus nigricans	H424	3	H42_4_2013	2013	H42_4	H42	4	H42_2013
1448	Schoenus nigricans_H44_1_2013	Schoenus nigricans	H441	0.6	H44_1_2013	2013	H44_1	H44	1	H44_2013
1449	Schoenus nigricans_H44_2_2013	Schoenus nigricans	H442	37.5	H44_2_2013	2013	H44_2	H44	2	H44_2013
1450	Schoenus nigricans_H44_3_2013	Schoenus nigricans	H443	62.5	H44_3_2013	2013	H44_3	H44	3	H44_2013
1451	Schoenus nigricans_W43_2_2013	Schoenus nigricans	W432	37.5	W43_2_2013	2013	W43_2	W43	2	W43_2013
1452	Schoenus nigricans_W43_3_2013	Schoenus nigricans	W433	15	W43_3_2013	2013	W43_3	W43	3	W43_2013
1453	Schoenus nigricans_H32_1_2013	Schoenus nigricans	H321	62.5	H32_1_2013	2013	H32_1	H32	1	H32_2013
1454	Schoenus nigricans_H32_4_2013	Schoenus nigricans	H324	87.5	H32_4_2013	2013	H32_4	H32	4	H32_2013
1455	Schoenus nigricans_W45_1_2013	Schoenus nigricans	W451	37.5	W45_1_2013	2013	W45_1	W45	1	W45_2013
1456	Schoenus nigricans_W45_2_2013	Schoenus nigricans	W452	62.5	W45_2_2013	2013	W45_2	W45	2	W45_2013
1457	Schoenus nigricans_W45_3_2013	Schoenus nigricans	W453	3	W45_3_2013	2013	W45_3	W45	3	W45_2013
1458	Schoenus nigricans_W45_4_2013	Schoenus nigricans	W454	0.6	W45_4_2013	2013	W45_4	W45	4	W45_2013
1459	Scirpoides holoschoenus_H42_1_2013	Scirpoides holoschoenus	H421	15	H42_1_2013	2013	H42_1	H42	1	H42_2013
1460	Scirpoides holoschoenus_H42_2_2013	Scirpoides holoschoenus	H422	3	H42_2_2013	2013	H42_2	H42	2	H42_2013
1461	Scirpoides holoschoenus_H42_3_2013	Scirpoides holoschoenus	H423	15	H42_3_2013	2013	H42_3	H42	3	H42_2013
1462	Scirpoides holoschoenus_H42_4_2013	Scirpoides holoschoenus	H424	3	H42_4_2013	2013	H42_4	H42	4	H42_2013
1463	Scirpoides holoschoenus_H24_3_2013	Scirpoides holoschoenus	H243	0.6	H24_3_2013	2013	H24_3	H24	3	H24_2013
1464	Scirpoides holoschoenus_H24_4_2013	Scirpoides holoschoenus	H244	15	H24_4_2013	2013	H24_4	H24	4	H24_2013
1465	Scirpoides holoschoenus_H44_1_2013	Scirpoides holoschoenus	H441	15	H44_1_2013	2013	H44_1	H44	1	H44_2013
1466	Scirpoides holoschoenus_H44_2_2013	Scirpoides holoschoenus	H442	3	H44_2_2013	2013	H44_2	H44	2	H44_2013
1467	Scirpoides holoschoenus_H50_3_2013	Scirpoides holoschoenus	H503	37.5	H50_3_2013	2013	H50_3	H50	3	H50_2013
1468	Scirpoides holoschoenus_H44_4_2013	Scirpoides holoschoenus	H444	15	H44_4_2013	2013	H44_4	H44	4	H44_2013
1469	Scirpoides holoschoenus_H44_3_2013	Scirpoides holoschoenus	H443	3	H44_3_2013	2013	H44_3	H44	3	H44_2013
1470	Triglochin maritimum_H42_1_2013	Triglochin maritimum	H421	3	H42_1_2013	2013	H42_1	H42	1	H42_2013
1471	Triglochin maritimum_H42_4_2013	Triglochin maritimum	H424	0.6	H42_4_2013	2013	H42_4	H42	4	H42_2013
1472	Triglochin maritimum_W43_1_2013	Triglochin maritimum	W431	15	W43_1_2013	2013	W43_1	W43	1	W43_2013
1473	Triglochin maritimum_H31_1_2013	Triglochin maritimum	H311	0.6	H31_1_2013	2013	H31_1	H31	1	H31_2013
1474	Triglochin maritimum_H32_2_2013	Triglochin maritimum	H322	0.6	H32_2_2013	2013	H32_2	H32	2	H32_2013
1475	Triglochin maritimum_W45_2_2013	Triglochin maritimum	W452	0.1	W45_2_2013	2013	W45_2	W45	2	W45_2013
1476	Festuca species_H42_2_2013	Festuca species	H422	0.6	H42_2_2013	2013	H42_2	H42	2	H42_2013
1477	Festuca species_W43_2_2013	Festuca species	W432	3	W43_2_2013	2013	W43_2	W43	2	W43_2013
1478	Festuca species_H32_4_2013	Festuca species	H324	0.1	H32_4_2013	2013	H32_4	H32	4	H32_2013
1479	Festuca species_W45_3_2013	Festuca species	W453	0.6	W45_3_2013	2013	W45_3	W45	3	W45_2013
1480	Festuca species_W45_4_2013	Festuca species	W454	0.6	W45_4_2013	2013	W45_4	W45	4	W45_2013
1481	Inula salicina_H42_2_2013	Inula salicina	H422	0.6	H42_2_2013	2013	H42_2	H42	2	H42_2013
1482	Inula salicina_H44_1_2013	Inula salicina	H441	15	H44_1_2013	2013	H44_1	H44	1	H44_2013
1483	Inula salicina_H44_2_2013	Inula salicina	H442	37.5	H44_2_2013	2013	H44_2	H44	2	H44_2013
1484	Inula salicina_H44_4_2013	Inula salicina	H444	15	H44_4_2013	2013	H44_4	H44	4	H44_2013
1485	Inula salicina_H44_3_2013	Inula salicina	H443	3	H44_3_2013	2013	H44_3	H44	3	H44_2013
1486	Inula salicina_B21_1_2013	Inula salicina	B211	0.6	B21_1_2013	2013	B21_1	B21	1	B21_2013
1487	Inula salicina_W45_3_2013	Inula salicina	W453	3	W45_3_2013	2013	W45_3	W45	3	W45_2013
1488	Inula salicina_W45_4_2013	Inula salicina	W454	0.6	W45_4_2013	2013	W45_4	W45	4	W45_2013
1489	Ononis spinosa_H42_2_2013	Ononis spinosa	H422	0.1	H42_2_2013	2013	H42_2	H42	2	H42_2013
1490	Ononis spinosa_H24_1_2013	Ononis spinosa	H241	37.5	H24_1_2013	2013	H24_1	H24	1	H24_2013
1491	Ononis spinosa_H24_2_2013	Ononis spinosa	H242	0.6	H24_2_2013	2013	H24_2	H24	2	H24_2013
1492	Ononis spinosa_H24_4_2013	Ononis spinosa	H244	0.6	H24_4_2013	2013	H24_4	H24	4	H24_2013
1493	Ononis spinosa_H34_1_2013	Ononis spinosa	H341	0.6	H34_1_2013	2013	H34_1	H34	1	H34_2013
1494	Ononis spinosa_H44_1_2013	Ononis spinosa	H441	15	H44_1_2013	2013	H44_1	H44	1	H44_2013
1495	Ononis spinosa_H44_2_2013	Ononis spinosa	H442	0.6	H44_2_2013	2013	H44_2	H44	2	H44_2013
1496	Ononis spinosa_H44_4_2013	Ononis spinosa	H444	37.5	H44_4_2013	2013	H44_4	H44	4	H44_2013
1497	Ononis spinosa_H40_1_2013	Ononis spinosa	H401	0.6	H40_1_2013	2013	H40_1	H40	1	H40_2013
1498	Ononis spinosa_H40_3_2013	Ononis spinosa	H403	0.6	H40_3_2013	2013	H40_3	H40	3	H40_2013
1499	Ononis spinosa_H40_4_2013	Ononis spinosa	H404	0.6	H40_4_2013	2013	H40_4	H40	4	H40_2013
1500	Ononis spinosa_H32_1_2013	Ononis spinosa	H321	3	H32_1_2013	2013	H32_1	H32	1	H32_2013
1501	Ononis spinosa_H32_4_2013	Ononis spinosa	H324	0.6	H32_4_2013	2013	H32_4	H32	4	H32_2013
1502	Pulicaria dysenterica_H42_2_2013	Pulicaria dysenterica	H422	0.1	H42_2_2013	2013	H42_2	H42	2	H42_2013
1503	Pulicaria dysenterica_W43_2_2013	Pulicaria dysenterica	W432	0.6	W43_2_2013	2013	W43_2	W43	2	W43_2013
1504	Pulicaria dysenterica_W43_3_2013	Pulicaria dysenterica	W433	0.6	W43_3_2013	2013	W43_3	W43	3	W43_2013
1505	Ranunculus polyanthemos_H42_2_2013	Ranunculus polyanthemos	H422	0.1	H42_2_2013	2013	H42_2	H42	2	H42_2013
1506	Ranunculus polyanthemos_H42_3_2013	Ranunculus polyanthemos	H423	0.6	H42_3_2013	2013	H42_3	H42	3	H42_2013
1507	Ranunculus polyanthemos_W06_1_2013	Ranunculus polyanthemos	W061	0.6	W06_1_2013	2013	W06_1	W06	1	W06_2013
1508	Ranunculus polyanthemos_W20_2_2013	Ranunculus polyanthemos	W202	0.6	W20_2_2013	2013	W20_2	W20	2	W20_2013
1509	Ranunculus polyanthemos_H44_2_2013	Ranunculus polyanthemos	H442	0.6	H44_2_2013	2013	H44_2	H44	2	H44_2013
1510	Ranunculus polyanthemos_H50_3_2013	Ranunculus polyanthemos	H503	0.6	H50_3_2013	2013	H50_3	H50	3	H50_2013
1511	Ranunculus polyanthemos_H44_4_2013	Ranunculus polyanthemos	H444	0.6	H44_4_2013	2013	H44_4	H44	4	H44_2013
1512	Ranunculus polyanthemos_B23_2_2013	Ranunculus polyanthemos	B232	0.1	B23_2_2013	2013	B23_2	B23	2	B23_2013
1513	Ranunculus polyanthemos_W17_1_2013	Ranunculus polyanthemos	W171	3	W17_1_2013	2013	W17_1	W17	1	W17_2013
1514	Ranunculus polyanthemos_W45_1_2013	Ranunculus polyanthemos	W451	0.6	W45_1_2013	2013	W45_1	W45	1	W45_2013
1515	Ranunculus polyanthemos_W45_3_2013	Ranunculus polyanthemos	W453	0.6	W45_3_2013	2013	W45_3	W45	3	W45_2013
1516	Rhinanthus borbasii_H42_2_2013	Rhinanthus borbasii	H422	0.6	H42_2_2013	2013	H42_2	H42	2	H42_2013
1517	Rhinanthus borbasii_H44_1_2013	Rhinanthus borbasii	H441	3	H44_1_2013	2013	H44_1	H44	1	H44_2013
1518	Rhinanthus borbasii_H44_2_2013	Rhinanthus borbasii	H442	0.6	H44_2_2013	2013	H44_2	H44	2	H44_2013
1519	Scorzonera cana_H42_2_2013	Scorzonera cana	H422	0.6	H42_2_2013	2013	H42_2	H42	2	H42_2013
1520	Scorzonera cana_W20_1_2013	Scorzonera cana	W201	3	W20_1_2013	2013	W20_1	W20	1	W20_2013
1521	Scorzonera cana_W20_4_2013	Scorzonera cana	W204	0.6	W20_4_2013	2013	W20_4	W20	4	W20_2013
1522	Scorzonera cana_H34_1_2013	Scorzonera cana	H341	0.1	H34_1_2013	2013	H34_1	H34	1	H34_2013
1523	Scorzonera cana_H34_3_2013	Scorzonera cana	H343	0.1	H34_3_2013	2013	H34_3	H34	3	H34_2013
1525	Scorzonera cana_H31_3_2013	Scorzonera cana	H313	0.1	H31_3_2013	2013	H31_3	H31	3	H31_2013
1526	Scorzonera cana_H40_1_2013	Scorzonera cana	H401	0.6	H40_1_2013	2013	H40_1	H40	1	H40_2013
1527	Scorzonera cana_H40_3_2013	Scorzonera cana	H403	0.6	H40_3_2013	2013	H40_3	H40	3	H40_2013
1528	Scorzonera cana_H51_1_2013	Scorzonera cana	H511	0.1	H51_1_2013	2013	H51_1	H51	1	H51_2013
1529	Scorzonera cana_W17_3_2013	Scorzonera cana	W173	0.6	W17_3_2013	2013	W17_3	W17	3	W17_2013
1530	Sonchus arvensis_H42_2_2013	Sonchus arvensis	H422	3	H42_2_2013	2013	H42_2	H42	2	H42_2013
1534	Sonchus arvensis_W43_3_2013	Sonchus arvensis	W433	0.6	W43_3_2013	2013	W43_3	W43	3	W43_2013
1535	Sonchus arvensis_W17_1_2013	Sonchus arvensis	W171	0.1	W17_1_2013	2013	W17_1	W17	1	W17_2013
1536	Thesium linophyllon_H42_2_2013	Thesium linophyllon	H422	0.1	H42_2_2013	2013	H42_2	H42	2	H42_2013
1537	Thesium linophyllon_H42_3_2013	Thesium linophyllon	H423	0.1	H42_3_2013	2013	H42_3	H42	3	H42_2013
1538	Cuscuta epithymum_H42_3_2013	Cuscuta epithymum	H423	0.1	H42_3_2013	2013	H42_3	H42	3	H42_2013
1539	Cuscuta epithymum_H42_4_2013	Cuscuta epithymum	H424	0.1	H42_4_2013	2013	H42_4	H42	4	H42_2013
1540	Cuscuta epithymum_H38_1_2013	Cuscuta epithymum	H381	0.1	H38_1_2013	2013	H38_1	H38	1	H38_2013
1541	Cuscuta epithymum_H38_4_2013	Cuscuta epithymum	H384	0.6	H38_4_2013	2013	H38_4	H38	4	H38_2013
1542	Cuscuta epithymum_H44_1_2013	Cuscuta epithymum	H441	0.6	H44_1_2013	2013	H44_1	H44	1	H44_2013
1543	Cuscuta epithymum_H50_1_2013	Cuscuta epithymum	H501	0.6	H50_1_2013	2013	H50_1	H50	1	H50_2013
1544	Cuscuta epithymum_H50_2_2013	Cuscuta epithymum	H502	0.6	H50_2_2013	2013	H50_2	H50	2	H50_2013
1545	Cuscuta epithymum_H50_4_2013	Cuscuta epithymum	H504	0.6	H50_4_2013	2013	H50_4	H50	4	H50_2013
1546	Festuca rupicola_H42_3_2013	Festuca rupicola	H423	15	H42_3_2013	2013	H42_3	H42	3	H42_2013
1547	Festuca rupicola_B40_2_2013	Festuca rupicola	B402	3	B40_2_2013	2013	B40_2	B40	2	B40_2013
1548	Festuca rupicola_B40_4_2013	Festuca rupicola	B404	0.6	B40_4_2013	2013	B40_4	B40	4	B40_2013
1549	Festuca rupicola_H38_1_2013	Festuca rupicola	H381	62.5	H38_1_2013	2013	H38_1	H38	1	H38_2013
1550	Festuca rupicola_W06_1_2013	Festuca rupicola	W061	15	W06_1_2013	2013	W06_1	W06	1	W06_2013
1551	Festuca rupicola_H44_1_2013	Festuca rupicola	H441	0.6	H44_1_2013	2013	H44_1	H44	1	H44_2013
1552	Festuca rupicola_H44_2_2013	Festuca rupicola	H442	15	H44_2_2013	2013	H44_2	H44	2	H44_2013
1553	Festuca rupicola_H44_4_2013	Festuca rupicola	H444	3	H44_4_2013	2013	H44_4	H44	4	H44_2013
1554	Festuca rupicola_H44_3_2013	Festuca rupicola	H443	37.5	H44_3_2013	2013	H44_3	H44	3	H44_2013
1556	Festuca rupicola_B12_2_2013	Festuca rupicola	B122	87.5	B12_2_2013	2013	B12_2	B12	2	B12_2013
1557	Festuca rupicola_B12_3_2013	Festuca rupicola	B123	62.5	B12_3_2013	2013	B12_3	B12	3	B12_2013
1558	Festuca rupicola_B12_4_2013	Festuca rupicola	B124	62.5	B12_4_2013	2013	B12_4	B12	4	B12_2013
1559	Festuca rupicola_H51_1_2013	Festuca rupicola	H511	37.5	H51_1_2013	2013	H51_1	H51	1	H51_2013
1560	Festuca rupicola_H51_2_2013	Festuca rupicola	H512	3	H51_2_2013	2013	H51_2	H51	2	H51_2013
1561	Festuca rupicola_H51_3_2013	Festuca rupicola	H513	62.5	H51_3_2013	2013	H51_3	H51	3	H51_2013
1562	Festuca rupicola_H51_4_2013	Festuca rupicola	H514	37.5	H51_4_2013	2013	H51_4	H51	4	H51_2013
1563	Potentilla anserina_H42_3_2013	Potentilla anserina	H423	0.1	H42_3_2013	2013	H42_3	H42	3	H42_2013
1564	Potentilla anserina_H42_4_2013	Potentilla anserina	H424	0.6	H42_4_2013	2013	H42_4	H42	4	H42_2013
1566	Potentilla anserina_W15_1_2013	Potentilla anserina	W151	3	W15_1_2013	2013	W15_1	W15	1	W15_2013
1567	Potentilla anserina_W15_4_2013	Potentilla anserina	W154	0.1	W15_4_2013	2013	W15_4	W15	4	W15_2013
1568	Rhinanthus species_H42_3_2013	Rhinanthus species	H423	0.1	H42_3_2013	2013	H42_3	H42	3	H42_2013
1569	Cirsium canum_H42_4_2013	Cirsium canum	H424	3	H42_4_2013	2013	H42_4	H42	4	H42_2013
1570	Cirsium canum_W06_2_2013	Cirsium canum	W062	0.6	W06_2_2013	2013	W06_2	W06	2	W06_2013
1575	Conyza canadensis_B40_1_2013	Conyza canadensis	B401	0.1	B40_1_2013	2013	B40_1	B40	1	B40_2013
1576	Conyza canadensis_B07_1_2013	Conyza canadensis	B071	0.6	B07_1_2013	2013	B07_1	B07	1	B07_2013
1577	Conyza canadensis_B07_3_2013	Conyza canadensis	B073	0.6	B07_3_2013	2013	B07_3	B07	3	B07_2013
1578	Conyza canadensis_B07_4_2013	Conyza canadensis	B074	0.6	B07_4_2013	2013	B07_4	B07	4	B07_2013
1579	Conyza canadensis_B41_3_2013	Conyza canadensis	B413	0.6	B41_3_2013	2013	B41_3	B41	3	B41_2013
1580	Conyza canadensis_B23_4_2013	Conyza canadensis	B234	3	B23_4_2013	2013	B23_4	B23	4	B23_2013
1581	Conyza canadensis_B12_1_2013	Conyza canadensis	B121	0.6	B12_1_2013	2013	B12_1	B12	1	B12_2013
1582	Conyza canadensis_B12_4_2013	Conyza canadensis	B124	3	B12_4_2013	2013	B12_4	B12	4	B12_2013
1583	Conyza canadensis_B03_3_2013	Conyza canadensis	B033	3	B03_3_2013	2013	B03_3	B03	3	B03_2013
1584	Conyza canadensis_B21_1_2013	Conyza canadensis	B211	0.1	B21_1_2013	2013	B21_1	B21	1	B21_2013
1585	Conyza canadensis_B24_1_2013	Conyza canadensis	B241	0.1	B24_1_2013	2013	B24_1	B24	1	B24_2013
1586	Conyza canadensis_B24_4_2013	Conyza canadensis	B244	0.6	B24_4_2013	2013	B24_4	B24	4	B24_2013
1587	Erigeron acris ssp. acris_B40_1_2013	Erigeron acris ssp. acris	B401	0.6	B40_1_2013	2013	B40_1	B40	1	B40_2013
1588	Erigeron acris ssp. acris_B40_3_2013	Erigeron acris ssp. acris	B403	0.1	B40_3_2013	2013	B40_3	B40	3	B40_2013
1589	Erigeron annuus ssp. septentrionalis_B40_1_2013	Erigeron annuus ssp. septentrionalis	B401	3	B40_1_2013	2013	B40_1	B40	1	B40_2013
1590	Eryngium campestre_B40_1_2013	Eryngium campestre	B401	0.6	B40_1_2013	2013	B40_1	B40	1	B40_2013
1591	Eryngium campestre_B40_2_2013	Eryngium campestre	B402	0.6	B40_2_2013	2013	B40_2	B40	2	B40_2013
1592	Eryngium campestre_H38_1_2013	Eryngium campestre	H381	0.1	H38_1_2013	2013	H38_1	H38	1	H38_2013
1593	Eryngium campestre_H38_2_2013	Eryngium campestre	H382	0.6	H38_2_2013	2013	H38_2	H38	2	H38_2013
1594	Eryngium campestre_H38_4_2013	Eryngium campestre	H384	0.6	H38_4_2013	2013	H38_4	H38	4	H38_2013
1595	Eryngium campestre_H24_2_2013	Eryngium campestre	H242	3	H24_2_2013	2013	H24_2	H24	2	H24_2013
1596	Eryngium campestre_H50_3_2013	Eryngium campestre	H503	15	H50_3_2013	2013	H50_3	H50	3	H50_2013
1597	Eryngium campestre_H50_1_2013	Eryngium campestre	H501	15	H50_1_2013	2013	H50_1	H50	1	H50_2013
1598	Eryngium campestre_H50_2_2013	Eryngium campestre	H502	0.6	H50_2_2013	2013	H50_2	H50	2	H50_2013
1599	Eryngium campestre_H50_4_2013	Eryngium campestre	H504	37.5	H50_4_2013	2013	H50_4	H50	4	H50_2013
1600	Eryngium campestre_B20_1_2013	Eryngium campestre	B201	0.1	B20_1_2013	2013	B20_1	B20	1	B20_2013
1601	Eryngium campestre_B20_3_2013	Eryngium campestre	B203	37.5	B20_3_2013	2013	B20_3	B20	3	B20_2013
1602	Eryngium campestre_H40_1_2013	Eryngium campestre	H401	0.6	H40_1_2013	2013	H40_1	H40	1	H40_2013
1603	Eryngium campestre_H40_2_2013	Eryngium campestre	H402	0.6	H40_2_2013	2013	H40_2	H40	2	H40_2013
1604	Eryngium campestre_H40_3_2013	Eryngium campestre	H403	0.6	H40_3_2013	2013	H40_3	H40	3	H40_2013
1605	Eryngium campestre_H40_4_2013	Eryngium campestre	H404	0.6	H40_4_2013	2013	H40_4	H40	4	H40_2013
1606	Eryngium campestre_H51_1_2013	Eryngium campestre	H511	15	H51_1_2013	2013	H51_1	H51	1	H51_2013
1607	Eryngium campestre_H51_2_2013	Eryngium campestre	H512	15	H51_2_2013	2013	H51_2	H51	2	H51_2013
1608	Eryngium campestre_H51_3_2013	Eryngium campestre	H513	15	H51_3_2013	2013	H51_3	H51	3	H51_2013
1609	Eryngium campestre_H51_4_2013	Eryngium campestre	H514	15	H51_4_2013	2013	H51_4	H51	4	H51_2013
1610	Eryngium campestre_B03_4_2013	Eryngium campestre	B034	0.6	B03_4_2013	2013	B03_4	B03	4	B03_2013
1611	Eryngium campestre_B21_3_2013	Eryngium campestre	B213	0.6	B21_3_2013	2013	B21_3	B21	3	B21_2013
1612	Medicago minima_B40_1_2013	Medicago minima	B401	0.1	B40_1_2013	2013	B40_1	B40	1	B40_2013
1613	Medicago minima_B40_2_2013	Medicago minima	B402	3	B40_2_2013	2013	B40_2	B40	2	B40_2013
1614	Medicago minima_H38_2_2013	Medicago minima	H382	0.6	H38_2_2013	2013	H38_2	H38	2	H38_2013
1615	Medicago minima_H38_3_2013	Medicago minima	H383	0.1	H38_3_2013	2013	H38_3	H38	3	H38_2013
1616	Medicago minima_B07_2_2013	Medicago minima	B072	0.6	B07_2_2013	2013	B07_2	B07	2	B07_2013
1617	Medicago minima_B07_3_2013	Medicago minima	B073	0.6	B07_3_2013	2013	B07_3	B07	3	B07_2013
1618	Medicago minima_B07_4_2013	Medicago minima	B074	0.6	B07_4_2013	2013	B07_4	B07	4	B07_2013
1619	Medicago minima_H50_4_2013	Medicago minima	H504	0.6	H50_4_2013	2013	H50_4	H50	4	H50_2013
1620	Medicago minima_H31_3_2013	Medicago minima	H313	0.6	H31_3_2013	2013	H31_3	H31	3	H31_2013
1621	Medicago minima_B20_1_2013	Medicago minima	B201	0.6	B20_1_2013	2013	B20_1	B20	1	B20_2013
1622	Medicago minima_B20_3_2013	Medicago minima	B203	0.6	B20_3_2013	2013	B20_3	B20	3	B20_2013
1623	Medicago minima_B20_4_2013	Medicago minima	B204	0.6	B20_4_2013	2013	B20_4	B20	4	B20_2013
1624	Medicago minima_B21_1_2013	Medicago minima	B211	0.6	B21_1_2013	2013	B21_1	B21	1	B21_2013
1625	Medicago minima_B21_2_2013	Medicago minima	B212	3	B21_2_2013	2013	B21_2	B21	2	B21_2013
1626	Medicago minima_B21_3_2013	Medicago minima	B213	3	B21_3_2013	2013	B21_3	B21	3	B21_2013
1627	Medicago minima_B21_4_2013	Medicago minima	B214	0.6	B21_4_2013	2013	B21_4	B21	4	B21_2013
1628	Taraxacum species_B40_1_2013	Taraxacum species	B401	0.6	B40_1_2013	2013	B40_1	B40	1	B40_2013
1629	Taraxacum species_H38_4_2013	Taraxacum species	H384	0.1	H38_4_2013	2013	H38_4	H38	4	H38_2013
1630	Tragopogon orientalis_B40_1_2013	Tragopogon orientalis	B401	0.6	B40_1_2013	2013	B40_1	B40	1	B40_2013
1631	Tragopogon orientalis_B40_2_2013	Tragopogon orientalis	B402	0.6	B40_2_2013	2013	B40_2	B40	2	B40_2013
1632	Tragopogon orientalis_B23_2_2013	Tragopogon orientalis	B232	0.1	B23_2_2013	2013	B23_2	B23	2	B23_2013
1633	Vicia glabrescens_B40_1_2013	Vicia glabrescens	B401	62.5	B40_1_2013	2013	B40_1	B40	1	B40_2013
1634	Vicia glabrescens_B40_2_2013	Vicia glabrescens	B402	37.5	B40_2_2013	2013	B40_2	B40	2	B40_2013
1635	Vicia glabrescens_B40_3_2013	Vicia glabrescens	B403	62.5	B40_3_2013	2013	B40_3	B40	3	B40_2013
1636	Vicia glabrescens_B40_4_2013	Vicia glabrescens	B404	62.5	B40_4_2013	2013	B40_4	B40	4	B40_2013
1637	Vicia hirsuta_B40_1_2013	Vicia hirsuta	B401	0.6	B40_1_2013	2013	B40_1	B40	1	B40_2013
1638	Vicia hirsuta_B40_2_2013	Vicia hirsuta	B402	3	B40_2_2013	2013	B40_2	B40	2	B40_2013
1639	Vicia hirsuta_B40_3_2013	Vicia hirsuta	B403	0.6	B40_3_2013	2013	B40_3	B40	3	B40_2013
1640	Vicia hirsuta_B07_2_2013	Vicia hirsuta	B072	0.6	B07_2_2013	2013	B07_2	B07	2	B07_2013
1641	Vicia hirsuta_B07_3_2013	Vicia hirsuta	B073	0.6	B07_3_2013	2013	B07_3	B07	3	B07_2013
1642	Vicia hirsuta_B07_4_2013	Vicia hirsuta	B074	3	B07_4_2013	2013	B07_4	B07	4	B07_2013
1643	Vicia hirsuta_B41_1_2013	Vicia hirsuta	B411	0.6	B41_1_2013	2013	B41_1	B41	1	B41_2013
1644	Vicia hirsuta_B41_4_2013	Vicia hirsuta	B414	15	B41_4_2013	2013	B41_4	B41	4	B41_2013
1645	Vicia hirsuta_B12_2_2013	Vicia hirsuta	B122	0.6	B12_2_2013	2013	B12_2	B12	2	B12_2013
1646	Vicia hirsuta_B20_1_2013	Vicia hirsuta	B201	0.6	B20_1_2013	2013	B20_1	B20	1	B20_2013
1647	Vicia hirsuta_B20_2_2013	Vicia hirsuta	B202	0.6	B20_2_2013	2013	B20_2	B20	2	B20_2013
1648	Vicia hirsuta_B03_1_2013	Vicia hirsuta	B031	3	B03_1_2013	2013	B03_1	B03	1	B03_2013
1649	Vicia hirsuta_B03_2_2013	Vicia hirsuta	B032	0.1	B03_2_2013	2013	B03_2	B03	2	B03_2013
1650	Vicia hirsuta_B03_4_2013	Vicia hirsuta	B034	0.6	B03_4_2013	2013	B03_4	B03	4	B03_2013
1651	Vicia hirsuta_B21_1_2013	Vicia hirsuta	B211	0.6	B21_1_2013	2013	B21_1	B21	1	B21_2013
1652	Vicia hirsuta_B21_2_2013	Vicia hirsuta	B212	0.6	B21_2_2013	2013	B21_2	B21	2	B21_2013
1653	Vicia hirsuta_B21_3_2013	Vicia hirsuta	B213	0.6	B21_3_2013	2013	B21_3	B21	3	B21_2013
1654	Vicia hirsuta_B21_4_2013	Vicia hirsuta	B214	0.1	B21_4_2013	2013	B21_4	B21	4	B21_2013
1655	Vicia hirsuta_B13_1_2013	Vicia hirsuta	B131	0.1	B13_1_2013	2013	B13_1	B13	1	B13_2013
1656	Vicia hirsuta_B13_2_2013	Vicia hirsuta	B132	0.6	B13_2_2013	2013	B13_2	B13	2	B13_2013
1657	Vicia hirsuta_B13_3_2013	Vicia hirsuta	B133	0.6	B13_3_2013	2013	B13_3	B13	3	B13_2013
1658	Vicia hirsuta_B13_4_2013	Vicia hirsuta	B134	0.6	B13_4_2013	2013	B13_4	B13	4	B13_2013
1659	Vicia hirsuta_B24_3_2013	Vicia hirsuta	B243	0.6	B24_3_2013	2013	B24_3	B24	3	B24_2013
1660	Erigeron annuus_B40_2_2013	Erigeron annuus	B402	3	B40_2_2013	2013	B40_2	B40	2	B40_2013
1661	Erigeron annuus_B40_3_2013	Erigeron annuus	B403	0.6	B40_3_2013	2013	B40_3	B40	3	B40_2013
1662	Erigeron annuus_B40_4_2013	Erigeron annuus	B404	0.6	B40_4_2013	2013	B40_4	B40	4	B40_2013
1663	Erigeron annuus_B07_1_2013	Erigeron annuus	B071	3	B07_1_2013	2013	B07_1	B07	1	B07_2013
1664	Erigeron annuus_B07_2_2013	Erigeron annuus	B072	3	B07_2_2013	2013	B07_2	B07	2	B07_2013
1665	Erigeron annuus_B07_3_2013	Erigeron annuus	B073	37.5	B07_3_2013	2013	B07_3	B07	3	B07_2013
1666	Erigeron annuus_B07_4_2013	Erigeron annuus	B074	15	B07_4_2013	2013	B07_4	B07	4	B07_2013
1667	Erigeron annuus_B41_1_2013	Erigeron annuus	B411	15	B41_1_2013	2013	B41_1	B41	1	B41_2013
1668	Erigeron annuus_B41_2_2013	Erigeron annuus	B412	0.6	B41_2_2013	2013	B41_2	B41	2	B41_2013
1669	Erigeron annuus_B41_3_2013	Erigeron annuus	B413	15	B41_3_2013	2013	B41_3	B41	3	B41_2013
1670	Erigeron annuus_B23_4_2013	Erigeron annuus	B234	0.6	B23_4_2013	2013	B23_4	B23	4	B23_2013
1671	Erigeron annuus_B12_3_2013	Erigeron annuus	B123	0.6	B12_3_2013	2013	B12_3	B12	3	B12_2013
1672	Erigeron annuus_B12_4_2013	Erigeron annuus	B124	3	B12_4_2013	2013	B12_4	B12	4	B12_2013
1673	Erigeron annuus_B03_1_2013	Erigeron annuus	B031	3	B03_1_2013	2013	B03_1	B03	1	B03_2013
1674	Erigeron annuus_B03_4_2013	Erigeron annuus	B034	0.1	B03_4_2013	2013	B03_4	B03	4	B03_2013
1675	Erigeron annuus_B21_2_2013	Erigeron annuus	B212	0.6	B21_2_2013	2013	B21_2	B21	2	B21_2013
1676	Erigeron annuus_B13_2_2013	Erigeron annuus	B132	0.6	B13_2_2013	2013	B13_2	B13	2	B13_2013
1677	Erigeron annuus_B13_3_2013	Erigeron annuus	B133	0.1	B13_3_2013	2013	B13_3	B13	3	B13_2013
1678	Tripleurospermum inodorum_B40_2_2013	Tripleurospermum inodorum	B402	0.1	B40_2_2013	2013	B40_2	B40	2	B40_2013
1679	Tripleurospermum inodorum_B07_2_2013	Tripleurospermum inodorum	B072	0.6	B07_2_2013	2013	B07_2	B07	2	B07_2013
1680	Tripleurospermum inodorum_B07_3_2013	Tripleurospermum inodorum	B073	0.6	B07_3_2013	2013	B07_3	B07	3	B07_2013
1681	Tripleurospermum inodorum_B12_4_2013	Tripleurospermum inodorum	B124	0.6	B12_4_2013	2013	B12_4	B12	4	B12_2013
1682	Tripleurospermum inodorum_B20_3_2013	Tripleurospermum inodorum	B203	0.1	B20_3_2013	2013	B20_3	B20	3	B20_2013
1683	Cynoglossum officinale_B40_3_2013	Cynoglossum officinale	B403	0.1	B40_3_2013	2013	B40_3	B40	3	B40_2013
1684	Falcaria vulgaris_B40_3_2013	Falcaria vulgaris	B403	0.6	B40_3_2013	2013	B40_3	B40	3	B40_2013
1685	Falcaria vulgaris_B40_4_2013	Falcaria vulgaris	B404	0.1	B40_4_2013	2013	B40_4	B40	4	B40_2013
1686	Falcaria vulgaris_B23_1_2013	Falcaria vulgaris	B231	3	B23_1_2013	2013	B23_1	B23	1	B23_2013
1687	Falcaria vulgaris_B23_3_2013	Falcaria vulgaris	B233	0.6	B23_3_2013	2013	B23_3	B23	3	B23_2013
1688	Falcaria vulgaris_B23_4_2013	Falcaria vulgaris	B234	0.6	B23_4_2013	2013	B23_4	B23	4	B23_2013
1689	Falcaria vulgaris_B12_2_2013	Falcaria vulgaris	B122	3	B12_2_2013	2013	B12_2	B12	2	B12_2013
1690	Falcaria vulgaris_B12_3_2013	Falcaria vulgaris	B123	0.6	B12_3_2013	2013	B12_3	B12	3	B12_2013
1691	Falcaria vulgaris_B20_3_2013	Falcaria vulgaris	B203	0.6	B20_3_2013	2013	B20_3	B20	3	B20_2013
1692	Falcaria vulgaris_B20_4_2013	Falcaria vulgaris	B204	15	B20_4_2013	2013	B20_4	B20	4	B20_2013
1693	Falcaria vulgaris_H40_1_2013	Falcaria vulgaris	H401	0.6	H40_1_2013	2013	H40_1	H40	1	H40_2013
1694	Falcaria vulgaris_H51_1_2013	Falcaria vulgaris	H511	0.6	H51_1_2013	2013	H51_1	H51	1	H51_2013
1695	Falcaria vulgaris_H51_2_2013	Falcaria vulgaris	H512	3	H51_2_2013	2013	H51_2	H51	2	H51_2013
1696	Falcaria vulgaris_H51_3_2013	Falcaria vulgaris	H513	3	H51_3_2013	2013	H51_3	H51	3	H51_2013
1697	Falcaria vulgaris_H51_4_2013	Falcaria vulgaris	H514	3	H51_4_2013	2013	H51_4	H51	4	H51_2013
1698	Falcaria vulgaris_B21_2_2013	Falcaria vulgaris	B212	0.1	B21_2_2013	2013	B21_2	B21	2	B21_2013
[truncated: 29,023 more rows]
