# Supplementary material for: Local-scale increase masks landscape-scale loss of species richness in managed Pannonian grasslands
Source: Landsc Ecol. 2025 Nov 25;41(1):10. doi: 10.1007/s10980-025-02256-0 (PMC12738669; doi:10.1007/s10980-025-02256-0)
Supplement: Supplementary file 5 — Supplementary file4 (TXT 48 KB) [file 10980_2025_2256_MOESM5_ESM.txt]

#### R Script Kapitany ####

## This script contains all steps performed in R for reasons of data analysis of the manuscript "Local-scale increase masks landscape-scale
## loss of species richness in managed Pannonian grasslands"
## Data processing and cleaning was performed beforehand
## The terms site and plot used in the manuscript are here referred to as plots (=sites) and sub-plots (=plots)

#### Packages involved in this script

library(glmmTMB) 
library(lme4)
library(mgcv)
library(performance)
library(AER)
library(MuMIn)
library(dplyr)
library(r2glmm)
library(tidyverse) 
library(broom)
library(writexl)
library(forestmangr)
library(ggplot2)
library(ggpubr)
library(ggeffects)
library(jtools)
library(naniar)
library(stringr)
library(readxl)

#### Load relevant tables ####

SubPlots <- read_excel("///SubPlots.xlsx", col_names = TRUE)
Species <- read_excel("///Species.xlsx", col_names = TRUE)
RedList <- read_excel("///RedList.xlsx", col_names = TRUE)
#This file is not provided. The relevant data are publicly available at https://www.zobodat.at/publikation_volumes.php?id=69999
EIV <- read_excel("///EIV.xlsx", col_names = TRUE)
#This file is not provided. The relevant data are publicly available at https://zenodo.org/records/7427088
Header <- read_excel("///Header.xlsx", col_names = TRUE)

#### Changes in species Richness ####

## General trends

qqnorm(SubplotRichness$SpeciesRichness)
qqline(SubplotRichness$SpeciesRichness)
hist(SubplotRichness$SpeciesRichness)
shapiro.test(SubplotRichness$SpeciesRichness)
bartlett.test(data = SubplotRichness, SpeciesRichness ~ Year)

#no normal distribution plus no parametric data

##GLMMs

mean(SubplotRichness$SpeciesRichness)
var(SubplotRichness$SpeciesRichness)
#Data overdispersed -> neg.binom distribution


## Subplot level ##

SubPlotsFOEK <- left_join(SubPlots, Species, by = "Taxon_Orig")
SubPlotsFOEK <- subset(SubPlotsFOEK, Taxon_FOEK != "shrub")

SubPlotsFOEK <- SubPlotsFOEK %>% 
  distinct(SubSample_ID, Taxon_FOEK, .keep_all = T)

SubPlotsFOEK <- SubPlotsFOEK %>% 
  filter(str_detect(Plot_ID, pattern = "W08|W09|W10|B51|B59|B63", negate = TRUE))

SubplotRichness <- SubPlotsFOEK %>%
  group_by(Year, SubPlot_ID) %>%
  summarise(SpeciesRichness = n()) %>%
  mutate(Plot_ID = str_extract(SubPlot_ID, "^[^_]+"))

SR.All.Sub <- glmmTMB(SpeciesRichness ~ Year + (Year|Plot_ID), data = SubplotRichness, family = nbinom2)
                                                                                                                                                                                                                                                                                                                                                                                                                                           optArgs=list(method="BFGS")))
summary(SR.All.Sub)
# Estimate 0.012612 -> 1.01269, p < 0,001

mean(SubplotRichness[SubplotRichness$Year == 2024, ]$SpeciesRichness) ## 20.8
sd(SubplotRichness[SubplotRichness$Year == 2024, ]$SpeciesRichness) ## +- 6.9
mean(SubplotRichness[SubplotRichness$Year == 2013, ]$SpeciesRichness) ## 18.4
sd(SubplotRichness[SubplotRichness$Year == 2013, ]$SpeciesRichness) ## +- 6.6

boxplot(data = SubplotRichness, SpeciesRichness ~ Year.y, xlab = "Year", ylab = "Number of species", main = "All Plots", sub = "SubPlot-Level")

## For management types separately

SubplotRichnessW <- SubplotRichness %>%
  filter(str_detect(SubPlot_ID, pattern = "W"))
SubplotRichnessH <- SubplotRichness %>%
  filter(str_detect(SubPlot_ID, pattern = "H"))
SubplotRichnessB <- SubplotRichness %>%
  filter(str_detect(SubPlot_ID, "B"))


#### Similarity index ####
SubPlotsFOEK <- left_join(SubPlots, Species, by = "Taxon_Orig")
SubPlotsFOEK <- subset(SubPlotsFOEK, Taxon_FOEK != "shrub")
SubPlotsFOEK <- subset(SubPlotsFOEK, Taxon_FOEK != "None")

SubPlotsFOEK <- SubPlotsFOEK %>% 
  distinct(SubSample_ID, Taxon_FOEK, .keep_all = T)

SubPlotsFOEK <- SubPlotsFOEK %>% 
  filter(str_detect(Plot_ID, pattern = "W08|W09|W10|B51|B59|B63", negate = TRUE))

#SubPlotsFOEK <- SubPlotsFOEK %>% 
 # filter(str_detect(Plot_ID, pattern = "B", negate = TRUE))

SorensenTable <- data.frame(Year=c(), Sorensen=c())

for (year in 2013:2024) {

  SubPlots2013 <- subset(SubPlotsFOEK, Year == year)
  Similarity_Matrix_2013 <- as.data.frame(similarity_matrix(SubPlots2013, "Taxon_FOEK", "SubPlot_ID"))
  Similarity_Matrix_2013[lower.tri(Similarity_Matrix_2013)] <- NA
  Similarity_Matrix_2013[cbind(1:nrow(Similarity_Matrix_2013), 1:nrow(Similarity_Matrix_2013))] <- NA
  MeanSim <- mean(as.matrix(Similarity_Matrix_2013), na.rm=T)
  
  SorensenTable <- rbind(SorensenTable, data.frame(Year=year, Sorensen = MeanSim))
}

boxplot(data = SorensenTable, Sorensen ~ Year)

Sorensen <- lm(Sorensen ~ Year, SorensenTable)
summary(Sorensen)

predSor <- data.frame(ggpredict(Sorensen)
                      
## Subplots get more similiar over time


#### Changes in the number of endangered species ####

### Sub-Plot level ###
SubPlotsFOEK <- left_join(SubPlots, Species, by = "Taxon_Orig")
RL_SubPlots <- left_join(SubPlotsFOEK, RedList, by = "Taxon_FOEK")
RL_SubPlots <- subset(RL_SubPlots, RL_StatusAT2022 != "n")
RL_SubPlots <- subset(RL_SubPlots, RL_StatusAT2022 != "G")
RL_SubPlots <- subset(RL_SubPlots, RL_StatusAT2022 != "LC")

SubPlotRichnessRL <- RL_SubPlots %>%
  group_by(Year, SubPlot_ID) %>%
  summarise(SpeciesRichness = n()) %>%
  mutate(Plot_ID = str_extract(SubPlot_ID, "^[^_]+"))

SubPlotShareRL <- left_join(SubplotRichness, SubPlotRichnessRL, by = c("Year", "SubPlot_ID"))
SubPlotShareRL$SpeciesRichness.y[is.na(SubPlotShareRL$SpeciesRichness.y)] <- 0
SubPlotShareRL$Share <- SubPlotShareRL$SpeciesRichness.y / SubPlotShareRL$SpeciesRichness.x

SR.All.Share <- glm(Share ~ Year, data=SubPlotShareRL, family = binomial(link = "logit"))
summary(SR.All.Share)

boxplot(data = SubPlotShareRL, Share ~ Year)

SR.All.RL <- glmmTMB(SpeciesRichness ~ Year + (Year|Plot_ID), data = SubPlotRichnessRL, family = nbinom2)
summary(SR.All.RL)
# Estimate: 0.018, n.s.

boxplot(data = SubPlotRichnessRL, SpeciesRichness ~ Year, xlab = "Year", ylab = "Number of RL species", main = "All Plots", sub = "SubPlot-Level")


### Gamma diversity ###

Yearcount <- Header %>% 
  group_by(Year) %>%
  summarise(Count = n()*4)

mean(Yearcount$Count)
#132.6

PlotsFOEK <- subset(SubPlotsFOEK, Taxon_FOEK != "None")
PlotsFOEK <- subset(PlotsFOEK, Taxon_FOEK != "shrub")

OverallSpecNumbers <- PlotsFOEK %>%
  group_by(Year, Taxon_FOEK) %>%
  summarise(Diversity = n()) %>%
  group_by(Year) %>%
  summarise(DiversityTotal = n())

OverallSpecNumbers$PlotNumbers <- Yearcount$Count

OverallSpecNumbers$WeightedDiversity <- OverallSpecNumbers$DiversityTotal / OverallSpecNumbers$PlotNumbers * mean(OverallSpecNumbers$PlotNumbers)

Gamma <- lm(WeightedDiversity ~ Year, data = OverallSpecNumbers)
summary(Gamma)

boxplot(data = OverallSpecNumbers, WeightedDiversity ~ Year)

## Overall species numbers did not increase


#### Changes in Indicator values ####

### Data preparation ###

#For Subplots
SubPlotsFOEK <- left_join(SubPlots, Species, by = "Taxon_Orig")
SubPlotsFOEK <- subset(SubPlotsFOEK, Taxon_FOEK != "shrub")
SubPlotsFOEK <- subset(SubPlotsFOEK, Taxon_FOEK != "None")

SubPlotsFOEK <- SubPlotsFOEK %>% 
  distinct(SubSample_ID, Taxon_FOEK, .keep_all = T)


## Join IVs to species
FOEK_IV <- left_join(SubPlotsFOEK, EIV, by = "Taxon_FOEK")

## Calculate average IVs

FOEK_IV_sum <- FOEK_IV %>%
  group_by(SubPlot_ID, Year) %>%
  summarise(mean_L = mean(L, na.rm = TRUE), mean_T = mean(T, na.rm = TRUE),
            mean_M = mean(M, na.rm = TRUE), mean_R = mean(R, na.rm = TRUE),
            mean_N = mean(N, na.rm = TRUE), mean_S = mean(S, na.rm = TRUE)) %>%
  mutate(Plot_ID = str_extract(SubPlot_ID, "^[^_]+"))

FOEK_IV_sum <- FOEK_IV_sum %>%
  filter(str_detect(SubPlot_ID, pattern = "W08|W09|W10|B51|B59|B63", negate = TRUE))

mean(FOEK_IV_sum[FOEK_IV_sum$Year == 2013, ]$mean_M) #4.7
sd(FOEK_IV_sum[FOEK_IV_sum$Year == 2013, ]$mean_M)  #+- 1.2

mean(FOEK_IV_sum[FOEK_IV_sum$Year == 2024, ]$mean_M) #4.3
sd(FOEK_IV_sum[FOEK_IV_sum$Year == 2024, ]$mean_M)  #+- 0.8


mean(FOEK_IV_sum[FOEK_IV_sum$Year == 2013, ]$mean_N) #4.2
sd(FOEK_IV_sum[FOEK_IV_sum$Year == 2013, ]$mean_N)  #+- 0.8

mean(FOEK_IV_sum[FOEK_IV_sum$Year == 2024, ]$mean_N) #3.9
sd(FOEK_IV_sumB[FOEK_IV_sum$Year == 2024, ]$mean_N)  #+- 0.6


mean(FOEK_IV_sumB[FOEK_IV_sumB$Year == 2013, ]$mean_T) #5.7
sd(FOEK_IV_sumB[FOEK_IV_sumB$Year == 2013, ]$mean_T)  #+- 0.2

mean(FOEK_IV_sumB[FOEK_IV_sumB$Year == 2024, ]$mean_T) #5.8
sd(FOEK_IV_sumB[FOEK_IV_sumB$Year == 2024, ]$mean_T)  #+- 0.2


mean(FOEK_IV_sumB[FOEK_IV_sumB$Year == 2013, ]$mean_L) #7.5
sd(FOEK_IV_sumB[FOEK_IV_sumB$Year == 2013, ]$mean_L)  #+- 0.2

mean(FOEK_IV_sumB[FOEK_IV_sumB$Year == 2024, ]$mean_L) #7.6
sd(FOEK_IV_sumB[FOEK_IV_sumB$Year == 2024, ]$mean_L)  #+- 0.2

#Subsets
FOEK_IV_sumW <- FOEK_IV_sum %>%
  filter(str_detect(SubPlot_ID, pattern = "W"))
FOEK_IV_sumH <- FOEK_IV_sum %>%
  filter(str_detect(SubPlot_ID, pattern = "H"))
FOEK_IV_sumB <- FOEK_IV_sum %>%
  filter(str_detect(SubPlot_ID, "B"))

x11()
par(mfrow = c(2,3))

boxplot(data = FOEK_IV_sumB, mean_L ~ Year)
boxplot(data = FOEK_IV_sum, mean_T ~ Year)
boxplot(data = FOEK_IV_sum, mean_M ~ Year)
boxplot(data = FOEK_IV_sum, mean_R ~ Year)
boxplot(data = FOEK_IV_sum, mean_N ~ Year)
boxplot(data = FOEK_IV_sum, mean_S ~ Year)

model_M <- lme(mean_M ~ Year, random = ~ Year|Plot_ID, data = FOEK_IV_sum, method = "REML", control = list(maxIter = 100 , msMaxIter = 100))
summary(model_M)
r2beta(model_M, method = "nsj")
 # -0.04 (-0,05), p < 0,001; r2 - 0,046 /// Differences for Subplots in brackets

predM <- data.frame(ggpredict(model_M))

model_N <- lme(mean_N ~ Year, random = ~ Year|Plot_ID, data = FOEK_IV_sum, method = "REML", control = list(maxIter = 100 , msMaxIter = 100))
summary(model_N)
r2beta(model_N, method = "nsj")
 # -0.029, p < 0,001; r2 - 0,029

predN <- data.frame(ggpredict(model_N))

model_T <- lme(mean_T ~ Year, random = ~ Year|Plot_ID, data = FOEK_IV_sumB, method = "REML", control = list(maxIter = 100 , msMaxIter = 100))
summary(model_T)
r2beta(model_T, method = "nsj")
 # 0.004 (0,006), p < 0,5 (< 0,001); r2 - 0,005 (0,004)

predT <- data.frame(ggpredict(model_T))

model_L <- lme(mean_L ~ Year, random = ~ Year|Plot_ID, data = FOEK_IV_sumB, method = "REML", control = list(maxIter = 100 , msMaxIter = 100))
summary(model_L)
r2beta(model_L, method = "nsj")
# 0.009 (0,01), p < 0,001; r2 - 0,03 (0,02)

predL <- data.frame(ggpredict(model_L))


### Test EIV-M against SPEI ###

SPEI30 <- read.csv("/WINFORE_30.csv", header = T)

SPEI30 <- SPEI30 %>%
  group_by(Year) %>%
  summarise(Mean_SPEI = mean(SPEI30..1., na.rm = TRUE))

FOEK_IV_SPEI <- left_join(FOEK_IV_sum, SPEI30, by = "Year")

model_M_SPEI <- lme(mean_M ~ Mean_SPEI, random = ~ Year|Plot_ID, data = FOEK_IV_SPEI, method = "REML", control = list(maxIter = 100 , msMaxIter = 100))
model_SPEI <- lm(Mean_SPEI ~ poly(Year, 2), data = SPEI30)
summary(model_M_SPEI)
summary(model_SPEI)
r2beta(model_M_SPEI, method = "nsj")

plot(SPEI30$Year, SPEI30$Mean_SPEI)


### NMDS ###


# Aggregate subplots into plots per year

community_agg <- SubPlotsFOEK %>%
  group_by(Year, Plot_ID, Taxon_FOEK) %>%
  summarise(Cover = sum(Cover, na.rm = TRUE), .groups = "drop") %>%
  unite(SampleID, Year, Plot_ID, sep = "_") %>%
  pivot_wider(names_from = Taxon_FOEK, values_from = Cover, values_fill = 0) %>%
  column_to_rownames("SampleID")

# Convert to numeric
community_agg <- as.data.frame(community_agg)


metadata <- data.frame(SampleID = rownames(community_agg)) %>%
  tidyr::separate(SampleID, into = c("Year", "Plot_ID"), sep = "_", extra = "merge", remove = FALSE)


# NMDS
set.seed(123)
nmds <- metaMDS(community_agg, distance = "bray", k = 2, trymax = 100)

scores_sites <- as.data.frame(scores(nmds, display = "sites"))
scores_sites$SampleID <- rownames(scores_sites)
scores_sites <- left_join(scores_sites, metadata, by = "SampleID")


# centroids per Year

centroids <- scores_sites %>%
  group_by(Year) %>%
  summarise(NMDS1 = mean(NMDS1), NMDS2 = mean(NMDS2))


# Ellenberg Indicator Values

EIV_clean <- EIV %>%
  dplyr::select(-ID, -Taxon_Tichy, -SeqIDsourcetaxon, -Sourcecode, -TaxonOriginal, -Source)

# Match shared species
community_species <- colnames(community_agg)
eiv_species <- EIV_clean$Taxon_FOEK
shared_species <- intersect(community_species, eiv_species)

species_mat_aligned <- community_agg[, shared_species, drop = FALSE]
EIV_aligned <- EIV_clean %>% filter(Taxon_FOEK %in% shared_species)

# Reorder EIV rows to match species columns
EIV_aligned <- EIV_aligned[match(colnames(species_mat_aligned), EIV_aligned$Taxon_FOEK), ]

env_mat <- EIV_aligned %>% dplyr::select(-Taxon_FOEK)

# Compute CWMs
compute_cwm <- function(env_vec, abundances) {
  apply(abundances, 1, function(x) weighted.mean(env_vec, x, na.rm = TRUE))
}

env_cwm <- as.data.frame(map_dfc(env_mat, ~ compute_cwm(., species_mat_aligned)))
rownames(env_cwm) <- rownames(species_mat_aligned)


#Fit env vectors (EIV) onto NMDS

ef <- envfit(nmds, env_cwm, permutations = 999, na.rm = TRUE)

# Extract vector scores for plotting
ef_scores <- as.data.frame(scores(ef, "vectors"))
ef_scores$Variable <- rownames(ef_scores)

# Scale arrows for visualization
mult <- vegan:::ordiArrowMul(ef)
ef_scores <- ef_scores %>% mutate(NMDS1 = NMDS1 * mult, NMDS2 = NMDS2 * mult)


#### Species trend analysis using incidence ####

### Data preparation ###

## Get cleaned taxonomy to SubPlots, omit "None" and "shrub" - using SubPlotsFOEK DF
SubPlotsFOEK <- subset(SubPlotsFOEK, Taxon_FOEK != "None")

SubPlotsFOEK <- SubPlotsFOEK %>%
  filter(str_detect(Plot_ID, pattern = "W08|W09|W10|B51|B59|B63", negate = TRUE))

#SubPlotsFOEK <- SubPlotsFOEK %>%
  #filter(str_detect(Plot_ID, pattern = "B")) # for subsetting between use types


## Add weighted frequency per Year to table

FrequencyTab <- SubPlotsFOEK %>%   # Frequency per year
  group_by(Year, Taxon_FOEK) %>%
  summarise(Frequency = n())

Yearcount <- Header %>%   # SubPlots per year
  group_by(Year) %>%
  summarise(Count = n()*4)

WeightedFreq <- left_join(FrequencyTab, Yearcount, by = "Year")

WeightedFreq$Weighted <- WeightedFreq$Frequency / WeightedFreq$Count * 100

WeightedFreq$Weighted0 <- WeightedFreq$Weighted / 100

## Add IVs

IV_Freq <- left_join(WeightedFreq, EIV, by = "Taxon_FOEK")


### Loop for Regression coefficients

## Analysis only for >4 occurences

FrequencyYear <- FrequencyTab %>%
  group_by(Taxon_FOEK) %>%
  summarise(Occurences_Total = n())

Freq5 <- subset(FrequencyYear, Occurences_Total >4)
Freq5 <- left_join(Freq5, WeightedFreq, by = "Taxon_FOEK")

specs <- unique(Freq5$Taxon_FOEK) ### vector to iterate over

res.list <- list() ### results storage object
plot.list <- list() ### Plot storage object
predictions <- data.frame(Taxon_FOEK=c(), Year=c(), prediction=c())
for (s in specs){
  
  ### extract species lines from data frame
    this.spec <- Freq5[Freq5$Taxon_FOEK ==s,]
  
  ### run lm and extract results    
    this.lm <- glm(cbind(Frequency, Count - Frequency) ~ Year, data=this.spec, family = binomial(link = "logit"))
    this.res <- broom::tidy(this.lm)
    this.res$Taxon_FOEK <- s
    
    prediction <- predict(this.lm, list(Year=2013:2024), type="response")
    new_prediction_df <- data.frame(Taxon_FOEK=s, Year=2013:2024, prediction=prediction)
    predictions <- rbind(predictions, new_prediction_df)

  ### plot
    trendsplot <- ggplot(data = this.spec, mapping = aes(as.Date(Year), Weighted0))+
      geom_point(mapping = aes(as.Date(Year), Weighted0))+
      scale_x_continuous(name = "Year", breaks = c(2013:2024,1), limits = c(2013,2024))+
      scale_y_continuous(name = "Percentage of occurence", limits = c(0,1))+
      labs(title = this.spec$Taxon_FOEK)+
      theme(axis.text.x = element_text(size = 8))
        
  ### save results in list
    res.list[[which(specs==s)]] <- this.res
    names(res.list)[which(specs==s)] <- s
    
  ### Create ggplot list analogous to results list to be saved
    plot.list[[which(specs==s)]] <- trendsplot
    names(plot.list)[which(specs==s)] <- s

}    

SpeciesTrends <- do.call("rbind", res.list)
SpeciesTrends$PercChange <- (plogis(SpeciesTrends$estimate)-0.5)*100
SpeciesTrends$ChangeOdds <- exp(SpeciesTrends$estimate)-1

boxplot(SpeciesTrends[SpeciesTrends$term == "Year", ]$estimate)
median(SpeciesTrends[SpeciesTrends$term == "Year", ]$estimate, na.rm=T)

### export pdf

pdf("Z:/8_Projekte_laufend/2023_GreeNet/07_PhD Elias/Paper 2 (Schtefn)/FOEK-Analyse/Trends_Plots_Update.pdf", width = 4, height = 4, onefile = TRUE) ###format etc. eingeben, vielleicht datieren etc.

for (plot in 1:length(plot.list)){
  
  print(plot.list[[plot]])
  
}

dev.off() ### closes device


#Visualize correlation between IVs and Regression Coefficients

RegCoEf_IV <- left_join(SpeciesTrends, EIV, by = "Taxon_FOEK")
RegCoEf_IV <- subset(RegCoEf_IV, term == "Year")

write_xlsx(RegCoEf_IV, "Z:/8_Projekte_laufend/2023_GreeNet/07_PhD Elias/Paper 2 (Schtefn)/FOEK-Analyse/RegressionCoefficients.xlsx", col_names = TRUE)

Estimate_M <- lm(estimate ~ M, data = RegCoEf_IV)
summary(Estimate_M)

Estimate_N <- lm(estimate ~ N, data = RegCoEf_IV)
summary(Estimate_N)

x11()
par(mfrow = c(2,2))
boxplot(data = RegCoEf_IV, estimate ~ M, ylab = "Regressionskoeffizient", xlab = "Feuchtewert")
boxplot(data = RegCoEf_IV, estimate ~ N, ylab = "Regressionskoeffizient", xlab = "Nährstoffwert")
boxplot(data = RegCoEf_IV, estimate ~ T, ylab = "Regressionskoeffizient", xlab = "Temperaturwert")
boxplot(data = RegCoEf_IV, estimate ~ R, ylab = "Regressionskoeffizient", xlab = "Reaktionszahl")

RegCoEf_RL <- left_join(SpeciesTrends, RedList, by = "Taxon_FOEK")
RegCoEf_RL <- subset(RegCoEf_RL, term == "Year")

boxplot(data = RegCoEf_RL, estimate ~ RL_StatusAT2022)

write_xlsx(CorrCoEf_IV, "Z:/8_Projekte_laufend/2023_GreeNet/07_PhD Elias/Paper 2 (Schtefn)/FOEK-Analyse/Species_Trends.xlsx", col_names = TRUE)


#### Check for correlation between species abundance and trend

Freq5 <- Freq5 %>%
  filter(str_detect(Year, pattern = "2013|2014|2015", negate = F))

AbundanceTrend <- left_join(Freq5, SpeciesTrends, by = "Taxon_FOEK")
AbundanceTrend <- subset(AbundanceTrend, term == "Year")
# <- subset(AbundanceTrend, Weighted0 > 0.25)

AbundanceTrend <- AbundanceTrend %>%
  group_by(Taxon_FOEK) %>%
  mutate(Frequency = mean(Weighted0)) %>%
  slice(1)

AbundanceTrend <- AbundanceTrend %>% mutate(FreqGroup = case_when(Weighted0 <= 0.125 ~ 'Rare',
                                                                  Weighted0 >= 0.1251  & Weighted0 <= 0.25 ~ 'Intermediate',
                                                                  Weighted0 >= 0.2501 ~ 'Abundant'))


boxplot(data = AbundanceTrend, estimate ~ FreqGroup)
LMAbund <- lm(estimate ~ Weighted0, data = AbundanceTrend)
summary(LMAbund)


AbundanceHigh <- sample(AbundanceTrend[AbundanceTrend$FreqGroup == "Abundant",]$estimate, replace = TRUE, size = 1000)
AbundanceMedium <- sample(AbundanceTrend[AbundanceTrend$FreqGroup == "Intermediate",]$estimate, replace = TRUE, size = 1000)
AbundanceLow <- sample(AbundanceTrend[AbundanceTrend$FreqGroup == "Rare",]$estimate, replace = TRUE, size = 1000)

quantile(AbundanceHigh, probs = seq(0, 1, 0.05))

AbundanceTrend[, 'Trend'] = NA
AbundanceTrend$Trend <- ifelse(AbundanceTrend$estimate < 0, "0", "1")

t.test(AbundanceTrend[AbundanceTrend$FreqGroup == "Abundant",]$estimate, alternative = "greater")
t.test(AbundanceTrend[AbundanceTrend$FreqGroup == "Intermediate",]$estimate, alternative = "less")
t.test(AbundanceTrend[AbundanceTrend$FreqGroup == "Rare",]$estimate, alternative = "less")

mean(AbundanceTrend[AbundanceTrend$FreqGroup == "Abundant",]$estimate)
mean(AbundanceTrend[AbundanceTrend$FreqGroup == "Intermediate",]$estimate)
mean(AbundanceTrend[AbundanceTrend$FreqGroup == "Rare",]$estimate)


#### GG plots for publication

## Preparation for map in ArcGIS

GIS_Plots <- read.csv("Z:/8_Projekte_laufend/2023_GreeNet/07_PhD Elias/Paper 2 (Schtefn)/Database/FOEK_Plots.csv")

Analysed_Plots <- data.frame(Plot_ID = unique(SubPlots$Plot_ID))
PlotOverview <- data.frame(unique(SubPlots[c("Plot_ID", "Year")]))

PlotOverview <- PlotOverview %>%
  group_by(Year) %>%
  summarise(Count = n())


GIS_Plots <- left_join(Analysed_Plots, GIS_Plots)

## Figure for changes in species richness and Sorensen Similarity
  ## relevant code lines: 70 and 100

# Species richness subplot level

R <- mean(SubplotRichness$SpeciesRichness)

GGRichness <- ggplot(data = SubplotRichness, aes(x = as.character(Year), y = SpeciesRichness)) +
  stat_boxplot(geom ="errorbar")+
  geom_boxplot()+
  theme_bw()+
  theme(axis.text=element_text(size=10, color = "black"), axis.title = element_text(size = 14), 
        plot.margin = margin(0.2, 0.3, 0.2, 0.2, "cm"), plot.title = element_text(size = 15, hjust = 0),
        panel.grid.major = element_blank(), panel.grid.minor = element_blank())+
  scale_x_discrete(labels = c(2013,"",2015,"",2017,"",2019,"",2021,"",2023,""))+
  geom_hline(yintercept=20, linetype="dashed", color = "darkgrey") +
  labs(y = "Number of species", x = element_blank(), title = "(A)")

# Sorensen similarity

GGSimilarity <- ggplot() +
  theme_bw()+
  labs(y = "Sorensen similarity index", x = element_blank(), title = "(B)")+
  theme(axis.text=element_text(size=10, color = "black"), axis.title = element_text(size = 14), 
        plot.margin = margin(0.2, 0.2, 0.2, 0.3, "cm"), plot.title = element_text(size = 15, hjust = 0),
        panel.grid.major = element_blank(), panel.grid.minor = element_blank())+
  geom_line(data = predSor, aes(x = as.character(Year.x), y = Year.predicted, group = 1), colour = "darkgrey", linewidth = 1.2)+
  geom_ribbon(data = predSor, aes(x = as.character(Year.x), ymin = Year.conf.low, ymax = Year.conf.high, group = 1), alpha = 3/10, colour = "lightgrey")+
  #geom_smooth(aes(as.Date(Year), Sorensen), method = "lm", se = FALSE, color = "darkgrey")+
  geom_point(data = SorensenTable, aes(x = as.factor(Year), y = Sorensen))+
  scale_y_continuous(breaks = c(0.19,0.21,0.23,0.25,0.27,0.29,0.31,0.33))+
  scale_x_discrete(breaks = c(2013,2014,2015,2016,2017,2018,2019,2020,2021,2022,2023,2024), labels = c(2013,"",2015,"",2017,"",2019,"",2021,"",2023,""))

Figure2 <- ggarrange(GGRichness, GGSimilarity, ncol = 2, nrow = 1)

ggsave(Figure2, filename = "Figure2.jpeg", device = "jpeg", 
       path = "Z:/8_Projekte_laufend/2023_GreeNet/07_PhD Elias/Paper 2 (Schtefn)/Writing corner/Graphs", height = 4, width = 8)


# Species richness for management types (supporting information, Figure S1)

GGRichnessW <- ggplot(data = SubplotRichnessW, aes(x = as.character(Year), y = SpeciesRichness)) +
  stat_boxplot(geom ="errorbar")+
  geom_boxplot()+
  theme_bw()+
  theme(axis.text=element_text(size=10, color = "black"), axis.title = element_text(size = 14), 
        plot.margin = margin(0.2, 0.3, 0.2, 0.2, "cm"), plot.title = element_text(size = 15, hjust = 0),
        panel.grid.major = element_blank(), panel.grid.minor = element_blank())+
  scale_x_discrete(labels = c(2013,"",2015,"",2017,"",2019,"",2021,"",2023,""))+
  geom_hline(yintercept=20, linetype="dashed", color = "darkgrey") +
  labs(y = "Number of species", x = element_blank(), title = "(A)")

GGRichnessH <- ggplot(data = SubplotRichnessH, aes(x = as.character(Year), y = SpeciesRichness)) +
  stat_boxplot(geom ="errorbar")+
  geom_boxplot()+
  theme_bw()+
  theme(axis.text=element_text(size=10, color = "black"), axis.title = element_text(size = 14), 
        plot.margin = margin(0.2, 0.3, 0.2, 0.2, "cm"), plot.title = element_text(size = 15, hjust = 0),
        panel.grid.major = element_blank(), panel.grid.minor = element_blank())+
  scale_x_discrete(labels = c(2013,"",2015,"",2017,"",2019,"",2021,"",2023,""))+
  geom_hline(yintercept=20, linetype="dashed", color = "darkgrey") +
  labs(y = element_blank(), x = element_blank(), title = "(B)")

GGRichnessB <- ggplot(data = SubplotRichnessB, aes(x = as.character(Year), y = SpeciesRichness)) +
  stat_boxplot(geom ="errorbar")+
  geom_boxplot()+
  theme_bw()+
  theme(axis.text=element_text(size=10, color = "black"), axis.title = element_text(size = 14), 
        plot.margin = margin(0.2, 0.3, 0.2, 0.2, "cm"), plot.title = element_text(size = 15, hjust = 0),
        panel.grid.major = element_blank(), panel.grid.minor = element_blank())+
  scale_x_discrete(labels = c(2013,"",2015,"",2017,"",2019,"",2021,"",2023,""))+
  geom_hline(yintercept=20, linetype="dashed", color = "darkgrey") +
  labs(y = element_blank(), x = element_blank(), title = "(C)")


FigureS1 <- ggarrange(GGRichnessW, GGRichnessH, GGRichnessB, ncol = 3, nrow = 1)

ggsave(FigureS1, filename = "FigureS1.jpeg", device = "jpeg", 
       path = "Z:/8_Projekte_laufend/2023_GreeNet/07_PhD Elias/Paper 2 (Schtefn)/Writing corner/Graphs", height = 4, width = 8)


## Figure for changes in indicator values on the subplot level M + N
## relevant code lines: 170

M <- mean(FOEK_IV_sum$mean_M)

GGMoisture <- ggplot() +
  stat_boxplot(geom ="errorbar", data = FOEK_IV_sum, aes(x = as.character(Year), y = mean_M))+
  geom_boxplot(data = FOEK_IV_sum, aes(x = as.character(Year), y = mean_M))+
  theme_bw()+
  theme(axis.text=element_text(size=10, color = "black"), axis.title = element_text(size = 14), 
        plot.margin = margin(0.2, 0.3, 0.2, 0.2, "cm"), plot.title = element_text(size = 15, hjust = 0),
        panel.grid.major = element_blank(), panel.grid.minor = element_blank())+
  geom_ribbon(data = predM, aes(x = as.character(Year.x), ymin = Year.conf.low, ymax = Year.conf.high, group = 1), alpha = 3/10, colour = "lightgrey")+
  geom_line(data = predM, aes(x = as.character(Year.x), y = Year.predicted, group = 1), colour = "dodgerblue3", linewidth = 1.2)+
  scale_x_discrete(labels = c(2013,"",2015,"",2017,"",2019,"",2021,"",2023,""))+
  # geom_hline(yintercept=M, linetype="dashed", color = "darkgrey") +
  labs(y = "Moisture", x = element_blank(), title = "(A)")

N <- mean(FOEK_IV_sum$mean_N)

GGNutrients <- ggplot() +
  stat_boxplot(geom ="errorbar", data = FOEK_IV_sum, aes(x = as.character(Year), y = mean_N))+
  geom_boxplot(data = FOEK_IV_sum, aes(x = as.character(Year), y = mean_N))+
  theme_bw()+
  theme(axis.text=element_text(size=10, color = "black"), axis.title = element_text(size = 14), 
        plot.margin = margin(0.2, 0.3, 0.2, 0.2, "cm"), plot.title = element_text(size = 15, hjust = 0),
        panel.grid.major = element_blank(), panel.grid.minor = element_blank())+
  geom_ribbon(data = predN, aes(x = as.character(Year.x), ymin = Year.conf.low, ymax = Year.conf.high, group = 1), alpha = 3/10, colour = "lightgrey")+
  geom_line(data = predN, aes(x = as.character(Year.x), y = Year.predicted, group = 1), colour = "chartreuse3", linewidth = 1.2)+
  #geom_hline(yintercept=N, linetype="dashed", color = "darkgrey") +
  scale_y_continuous(breaks = c(3,4,5,6,7,8))+
  scale_x_discrete(labels = c(2013,"",2015,"",2017,"",2019,"",2021,"",2023,""))+
  labs(y = "Nutrients", x = element_blank(), title = "(B)")


Figure3 <- ggarrange(GGMoisture, GGNutrients, ncol = 2, nrow = 1)

ggsave(Figure3, filename = "Figure3.jpeg", device = "jpeg", 
       path = "Z:/8_Projekte_laufend/2023_GreeNet/07_PhD Elias/Paper 2 (Schtefn)/Writing corner/Graphs", height = 4, width = 8)


## Trends for fallows (Figure S2)

T <- mean(FOEK_IV_sumB$mean_T)

GGTemperature <- ggplot() +
  stat_boxplot(geom ="errorbar", data = FOEK_IV_sumB, aes(x = as.character(Year), y = mean_T))+
  geom_boxplot(data = FOEK_IV_sumB, aes(x = as.character(Year), y = mean_T))+
  theme_bw()+
  theme(axis.text=element_text(size=10, color = "black"), axis.title = element_text(size = 14), 
        plot.margin = margin(0, 0.3, 0, 0.2, "cm"), plot.title = element_text(size = 15, hjust = 0),
        panel.grid.major = element_blank(), panel.grid.minor = element_blank())+
  geom_ribbon(data = predT, aes(x = as.character(Year.x), ymin = Year.conf.low, ymax = Year.conf.high, group = 1), alpha = 3/10, colour = "lightgrey")+
  geom_line(data = predT, aes(x = as.character(Year.x), y = Year.predicted, group = 1), colour = "red", linewidth = 1.2)+
  scale_x_discrete(labels = c(2013,"",2015,"",2017,"",2019,"",2021,"",2023,""))+
  # geom_hline(yintercept=M, linetype="dashed", color = "darkgrey") +
  labs(y = "Temperature", x = element_blank(), title = "(A)")

L <- mean(FOEK_IV_sumB$mean_L)


GGLight <- ggplot() +
  stat_boxplot(geom ="errorbar", data = FOEK_IV_sumB, aes(x = as.character(Year), y = mean_L))+
  geom_boxplot(data = FOEK_IV_sumB, aes(x = as.character(Year), y = mean_L))+
  theme_bw()+
  theme(axis.text=element_text(size=10, color = "black"), axis.title = element_text(size = 14), 
        plot.margin = margin(0, 0.3, 0, 0.2, "cm"), plot.title = element_text(size = 15, hjust = 0),
        panel.grid.major = element_blank(), panel.grid.minor = element_blank())+
  geom_ribbon(data = predL, aes(x = as.character(Year.x), ymin = Year.conf.low, ymax = Year.conf.high, group = 1), alpha = 3/10, colour = "lightgrey")+
  geom_line(data = predL, aes(x = as.character(Year.x), y = Year.predicted, group = 1), colour = "yellow2", linewidth = 1.2)+
  scale_x_discrete(labels = c(2013,"",2015,"",2017,"",2019,"",2021,"",2023,""))+
  # geom_hline(yintercept=M, linetype="dashed", color = "darkgrey") +
  labs(y = "Light", x = element_blank(), title = "(B)")

FigureS2 <- ggarrange(GGTemperature, GGLight, ncol = 2, nrow = 1)

ggsave(FigureS2, filename = "FigureS2.jpeg", device = "jpeg", 
       path = "Z:/8_Projekte_laufend/2023_GreeNet/07_PhD Elias/Paper 2 (Schtefn)/Writing corner/Graphs", height = 4, width = 8)

  #Alternative

GGEIVs <- ggplot()+
  geom_ribbon(data = predM, aes(x = as.Date(Year.x), ymin = Year.conf.low, ymax = Year.conf.high), alpha = 3/10, colour = "lightgrey")+
  geom_line(data = predM, aes(x = as.Date(Year.x), y = Year.predicted), colour = "dodgerblue3", linewidth = 1.2)+
  geom_ribbon(data = predN, aes(x = as.Date(Year.x), ymin = Year.conf.low, ymax = Year.conf.high), alpha = 3/10, colour = "lightgrey")+
  geom_line(data = predN, aes(x = as.Date(Year.x), y = Year.predicted), colour = "chartreuse3", linewidth = 1.2)+
  geom_ribbon(data = predT, aes(x = as.Date(Year.x), ymin = Year.conf.low, ymax = Year.conf.high), alpha = 3/10, colour = "lightgrey")+
  geom_line(data = predT, aes(x = as.Date(Year.x), y = Year.predicted), colour = "orangered3", linewidth = 1.2)+
  geom_ribbon(data = predL, aes(x = as.Date(Year.x), ymin = Year.conf.low, ymax = Year.conf.high), alpha = 3/10, colour = "lightgrey")+
  geom_line(data = predL, aes(x = as.Date(Year.x), y = Year.predicted), colour = "orange", linewidth = 1.2)+
  scale_y_continuous(breaks = c(3.5,4,4.5,5,5.5,6,6.5,7,7.5,8.5))+
  scale_x_continuous(breaks = c(2013,2014,2015,2016,2017,2018,2019,2020,2021,2022,2023,2024), expand = expansion(add = c(0.2, 0.4)))+
  annotate("text", x = 2024.4, y = 7.66, label = "L")+
  annotate("text", x = 2024.4, y = 5.85, label = "T")+
  annotate("text", x = 2024.4, y = 4.21, label = "M")+
  annotate("text", x = 2024.4, y = 3.97, label = "N")+
  theme_bw()+
  theme(axis.text=element_text(size=8, color = "black"), axis.title = element_text(size = 14), legend.position="none", 
        plot.margin = margin(0.2, 0.3, 0.2, 0, "cm"), plot.title = element_text(size = 15, hjust = 1),
        panel.grid.major.x = element_blank(), panel.grid.major.y = element_line(color = "darkgrey"), panel.grid.minor = element_blank())+
  labs(y = element_blank(), x = element_blank())

ggsave(GGEIVs, filename = "Figure3A.jpeg", device = "jpeg", 
       path = "Z:/8_Projekte_laufend/2023_GreeNet/07_PhD Elias/Paper 2 (Schtefn)/Writing corner/Graphs", height = 4, width = 8)


## Figure for Species Trends (Bar Chart)
## relevant code lines: 270
SubPlotsFOEK %>%
  count(SubPlotsFOEK$Taxon_FOEK)

RegCoEf_RL$Ranked <- rank(RegCoEf_RL$estimate)
RegCoEf_RL$Ranked <- rank(RegCoEf_RL$FreqChange)
RegCoEf_RL$Ranked <- rank(RegCoEf_RL$ChangeOdds)

RegCoEf_RL %>%
  count(RegCoEf_RL$estimate > 0 & RegCoEf_RL$RL_StatusAT2022 != "LC")

RegCoEf_RL$RL_StatusAT2022 <- factor(RegCoEf_RL$RL_StatusAT2022, levels = c("EN", "VU", "NT", "LC", "n"))

col.cat <- c("EN"="#482173", "VU"="#2D708E", "NT"="#1E9B8A", "n" = "#FDE725", "LC" = "#85D54A")


Figure4 <- ggplot(RegCoEf_RL)+
  geom_bar(aes(x=Ranked, y=estimate, fill=RL_StatusAT2022), stat="identity")+
  scale_fill_manual(name="Red List Status", values=col.cat, labels=c("EN", "VU", "NT", "LC", "Neo", "NA"))+
  geom_vline(xintercept=134.5, linetype="solid", color = "black", linewidth = 0.5)+
  theme_bw()+
  theme(axis.title.x = element_blank(), axis.title.y = element_text(size = 14), axis.line.y = element_line(color = "black", linewidth = 0.8), axis.ticks.x = element_blank(),
        axis.text.x = element_blank(), panel.border = element_blank(), axis.text.y = element_text(size = 10, color = "black"),
        plot.margin = margin(0.2, 0.2, 0.2, 0.2, "cm"), plot.title = element_text(size = 15, hjust = 1),
        panel.grid.major = element_blank(), panel.grid.minor = element_blank(), legend.position = c(0.928,0.177),
        legend.key.size = unit(0.5, "cm"))+
  annotate("text", x = 100, y = -0.138, label = "decreasing (134)")+
  annotate("text", x = 165, y = 0.168, label = "increasing (95)")+
  geom_segment(x = 120, y = -0.115, xend = 75, yend = -0.115, lineend = "round", linejoin = "round", linewidth = 1, 
               arrow = arrow(length = unit(0.4, "cm"), type = "closed"), color = "#482173")+
  geom_segment(x = 147, y = 0.14, xend = 187.5, yend = 0.14, lineend = "round", linejoin = "round", linewidth = 1, 
               arrow = arrow(length = unit(0.4, "cm"), type = "closed"), color = "#85D54A")+
  scale_y_continuous(breaks = c(-0.4,-0.3, -0.2, -0.1, 0, 0.1, 0.2, 0.3), limits = c(-0.41,0.33), expand = c(0, 0))+
  scale_x_continuous(expand = c(0, 1))+
  labs(y = "Regression coefficients")
  

ggsave(Figure4, filename = "Figure41.jpeg", device = "jpeg", 
       path = "Z:/8_Projekte_laufend/2023_GreeNet/07_PhD Elias/Paper 2 (Schtefn)/Writing corner/Graphs", height = 4, width = 8)


## Figure for correlation of indicator values and species trends
## relevant code lines: 380

na.omit(RegCoEf_IV)
    #, fill = as.factor(M)
GGTrendM <- ggplot(data = subset(RegCoEf_IV, !is.na(M)), aes(x = as.factor(M), y = estimate)) +
  stat_boxplot(geom ="errorbar")+
  geom_boxplot(show.legend = FALSE)+
  theme_bw()+
  theme(axis.text=element_text(size=10, color = "black"), axis.title = element_text(size = 14), 
        plot.margin = margin(0.2, 0.3, 0.2, 0.2, "cm"), plot.title = element_text(size = 15, hjust = 0),
        panel.grid.major = element_blank(), panel.grid.minor = element_blank())+
  scale_y_continuous(breaks = c(-0.4,-0.3, -0.2, -0.1, 0, 0.1, 0.2, 0.3))+
  scale_x_discrete(breaks = c("1","2","3","4","5","6","7","8","9","10"))+
  #scale_fill_manual(values=c("1"="#d95f0e", "2"="#d95f0e","3"="#d95f0e","4"="#addd8e", "5"="#addd8e", "6"="#addd8e",
   #                          "7"="#3182bd", "8"="#3182bd", "9"="#3182bd", "10"="#3182bd"))+
  geom_hline(yintercept=0, linetype="dashed", color = "darkgrey") +
  labs(y = "Regression coefficients", x = "Moisture", title = "(A)")


GGTrendN <- ggplot(data = subset(RegCoEf_IV, !is.na(N)), aes(x = as.factor(N), y = estimate)) +
  stat_boxplot(geom ="errorbar")+
  geom_boxplot()+
  theme_bw()+
  theme(axis.text=element_text(size=10, color = "black"), axis.title = element_text(size = 14), 
        plot.margin = margin(0.2, 0.2, 0.2, 0.3, "cm"), plot.title = element_text(size = 15, hjust = 0),
        panel.grid.major = element_blank(), panel.grid.minor = element_blank())+
  scale_y_continuous(breaks = c(-0.4,-0.3, -0.2, -0.1, 0, 0.1, 0.2, 0.3))+
  scale_x_discrete(breaks = c("1","2","3","4","5","6","7","8","9","10"))+
  geom_hline(yintercept=0, linetype="dashed", color = "darkgrey") +
  labs(y = element_blank(), x = "Nutrients", title = "(B)")


Figure5 <- ggarrange(GGTrendM, GGTrendN, ncol = 2, nrow = 1)

ggsave(Figure5, filename = "Figure5.jpeg", device = "jpeg", 
       path = "Z:/8_Projekte_laufend/2023_GreeNet/07_PhD Elias/Paper 2 (Schtefn)/Writing corner/Graphs", height = 4, width = 8)


## Figures for Supporting Material

na.omit(RegCoEf_IV)
#, fill = as.factor(M)
GGTrendMW <- ggplot(data = subset(RegCoEf_IV, !is.na(M)), aes(x = as.factor(M), y = estimate)) +
  stat_boxplot(geom ="errorbar")+
  geom_boxplot(show.legend = FALSE)+
  theme_bw()+
  theme(axis.text=element_text(size=10, color = "black"), axis.title = element_text(size = 14), 
        plot.margin = margin(0, 0.3, 0, 0.2, "cm"), plot.title = element_text(size = 15, hjust = 0),
        panel.grid.major = element_blank(), panel.grid.minor = element_blank())+
  scale_y_continuous(breaks = c(-0.4,-0.3, -0.2, -0.1, 0, 0.1, 0.2, 0.3))+
  scale_x_discrete(breaks = c("1","2","3","4","5","6","7","8","9","10"))+
  #scale_fill_manual(values=c("1"="#d95f0e", "2"="#d95f0e","3"="#d95f0e","4"="#addd8e", "5"="#addd8e", "6"="#addd8e",
  #                          "7"="#3182bd", "8"="#3182bd", "9"="#3182bd", "10"="#3182bd"))+
  geom_hline(yintercept=0, linetype="dashed", color = "darkgrey") +
  labs(y = "Regression coefficients", x = "Moisture", title = "(A)")

na.omit(RegCoEf_IV)
GGTrendMH <- ggplot(data = subset(RegCoEf_IV, !is.na(M)), aes(x = as.factor(M), y = estimate)) +
  stat_boxplot(geom ="errorbar")+
  geom_boxplot(show.legend = FALSE)+
  theme_bw()+
  theme(axis.text=element_text(size=10, color = "black"), axis.title = element_text(size = 14), 
        plot.margin = margin(0, 0.3, 0, 0.2, "cm"), plot.title = element_text(size = 15, hjust = 0),
        panel.grid.major = element_blank(), panel.grid.minor = element_blank())+
  scale_y_continuous(breaks = c(-0.4,-0.3, -0.2, -0.1, 0, 0.1, 0.2, 0.3))+
  scale_x_discrete(breaks = c("1","2","3","4","5","6","7","8","9","10"))+
  #scale_fill_manual(values=c("1"="#d95f0e", "2"="#d95f0e","3"="#d95f0e","4"="#addd8e", "5"="#addd8e", "6"="#addd8e",
  #                          "7"="#3182bd", "8"="#3182bd", "9"="#3182bd", "10"="#3182bd"))+
  geom_hline(yintercept=0, linetype="dashed", color = "darkgrey") +
  labs(y = element_blank(), x = "Moisture", title = "(B)")

na.omit(RegCoEf_IV)
GGTrendMB <- ggplot(data = subset(RegCoEf_IV, !is.na(M)), aes(x = as.factor(M), y = estimate)) +
  stat_boxplot(geom ="errorbar")+
  geom_boxplot(show.legend = FALSE)+
  theme_bw()+
  theme(axis.text=element_text(size=10, color = "black"), axis.title = element_text(size = 14), 
        plot.margin = margin(0, 0.3, 0, 0.2, "cm"), plot.title = element_text(size = 15, hjust = 0),
        panel.grid.major = element_blank(), panel.grid.minor = element_blank())+
  scale_y_continuous(breaks = c(-0.4,-0.3, -0.2, -0.1, 0, 0.1, 0.2, 0.3))+
  scale_x_discrete(breaks = c("1","2","3","4","5","6","7","8","9","10"))+
  #scale_fill_manual(values=c("1"="#d95f0e", "2"="#d95f0e","3"="#d95f0e","4"="#addd8e", "5"="#addd8e", "6"="#addd8e",
  #                          "7"="#3182bd", "8"="#3182bd", "9"="#3182bd", "10"="#3182bd"))+
  geom_hline(yintercept=0, linetype="dashed", color = "darkgrey") +
  labs(y = "Regression coefficients", x = "Moisture", title = "(C)")

na.omit(RegCoEf_IV)
GGTrendNB <- ggplot(data = subset(RegCoEf_IV, !is.na(M)), aes(x = as.factor(N), y = estimate)) +
  stat_boxplot(geom ="errorbar")+
  geom_boxplot(show.legend = FALSE)+
  theme_bw()+
  theme(axis.text=element_text(size=10, color = "black"), axis.title = element_text(size = 14), 
        plot.margin = margin(0, 0.3, 0, 0.2, "cm"), plot.title = element_text(size = 15, hjust = 0),
        panel.grid.major = element_blank(), panel.grid.minor = element_blank())+
  scale_y_continuous(breaks = c(-0.4,-0.3, -0.2, -0.1, 0, 0.1, 0.2, 0.3))+
  scale_x_discrete(breaks = c("1","2","3","4","5","6","7","8","9","10"))+
  #scale_fill_manual(values=c("1"="#d95f0e", "2"="#d95f0e","3"="#d95f0e","4"="#addd8e", "5"="#addd8e", "6"="#addd8e",
  #                          "7"="#3182bd", "8"="#3182bd", "9"="#3182bd", "10"="#3182bd"))+
  geom_hline(yintercept=0, linetype="dashed", color = "darkgrey") +
  labs(y = element_blank(), x = "Nutrients", title = "(D)")

FigureS3 <- ggarrange(GGTrendMW, GGTrendMH, GGTrendMB, GGTrendNB, ncol = 2, nrow = 2)

ggsave(FigureS3, filename = "FigureS3.jpeg", device = "jpeg", 
       path = "Z:/8_Projekte_laufend/2023_GreeNet/07_PhD Elias/Paper 2 (Schtefn)/Writing corner/Graphs", height = 8, width = 8)


## Figure for comparison of trends vs. species initial abundance
## relevant code lines: 410


#GGTrend <- ggplot(data = AbundanceTrend, aes(x = as.factor(FreqGroup), y = estimate)) +
  stat_boxplot(geom ="errorbar")+
  geom_boxplot(show.legend = FALSE)+
  theme_bw()+
  theme(axis.text.y=element_text(size=10, color = "black"), axis.text.x=element_text(size=10, color = "black"), axis.title = element_text(size = 14), 
        panel.grid.major = element_blank(), panel.grid.minor = element_blank(), axis.title.x = element_blank(), plot.margin = margin(0, 2, 0, 2, "cm"),)+
  scale_y_continuous(breaks = c(-0.4,-0.3, -0.2, -0.1, 0, 0.1, 0.2, 0.3), limit = c(-0.42, 0.33))+
  scale_x_discrete(breaks = c("Abundant", "Intermediate", "Rare"))+
  geom_hline(yintercept=0, linetype="dashed", color = "darkgrey") +
  labs(y = "Regression coefficients")

A <- subset(AbundanceTrend, FreqGroup == "High")
M <- subset(AbundanceTrend, FreqGroup == "Medium")
L <- subset(AbundanceTrend, FreqGroup == "Low")

GGTrendHigh <- ggplot(data = subset(AbundanceTrend, FreqGroup == "High"), aes(x = as.factor(FreqGroup), y = estimate)) +
  stat_boxplot(geom ="errorbar")+
  geom_boxplot(show.legend = FALSE)+
  theme_bw()+
  theme(axis.text.y=element_text(size=8, color = "black"), axis.text.x=element_blank(), axis.ticks.x = element_blank(), axis.title = element_text(size = 14), 
        plot.margin = margin(0.2, 0.3, 0.2, 0.2, "cm"), plot.title = element_text(size = 15, hjust = 1),
        panel.grid.major = element_blank(), panel.grid.minor = element_blank())+
  scale_y_continuous(breaks = c(-0.4,-0.3, -0.2, -0.1, 0, 0.1, 0.2, 0.3), limit = c(-0.42, 0.33))+
  geom_hline(yintercept=0, linetype="dashed", color = "darkgrey") +
  labs(y = "Regression coefficients", x = "Abundant", title = "a)")


GGTrendMedium <- ggplot(data = subset(AbundanceTrend, FreqGroup == "Medium"), aes(x = as.factor(FreqGroup), y = estimate)) +
  stat_boxplot(geom ="errorbar")+
  geom_boxplot(show.legend = FALSE)+
  theme_bw()+
  theme(axis.text.y=element_text(size=8, color = "black"), axis.text.x=element_blank(), axis.ticks.x = element_blank(), axis.title = element_text(size = 14), 
        plot.margin = margin(0.2, 0.3, 0.2, 0.2, "cm"), plot.title = element_text(size = 15, hjust = 1),
        panel.grid.major = element_blank(), panel.grid.minor = element_blank())+
  scale_y_continuous(breaks = c(-0.4,-0.3, -0.2, -0.1, 0, 0.1, 0.2, 0.3), limit = c(-0.42, 0.33))+
  geom_hline(yintercept=0, linetype="dashed", color = "darkgrey") +
  labs(y = element_blank(), x = "Intermediate", title = "b)")

GGTrendLow <- ggplot(data = subset(AbundanceTrend, FreqGroup == "Low"), aes(x = as.factor(FreqGroup), y = estimate)) +
  stat_boxplot(geom ="errorbar")+
  geom_boxplot(show.legend = FALSE)+
  theme_bw()+
  theme(axis.text.y=element_text(size=8, color = "black"), axis.text.x=element_blank(), axis.ticks.x = element_blank(), axis.title = element_text(size = 14), 
        plot.margin = margin(0.2, 0.3, 0.2, 0.2, "cm"), plot.title = element_text(size = 15, hjust = 1),
        panel.grid.major = element_blank(), panel.grid.minor = element_blank())+
  scale_y_continuous(breaks = c(-0.4,-0.3, -0.2, -0.1, 0, 0.1, 0.2, 0.3), limit = c(-0.42, 0.33))+
  geom_hline(yintercept=0, linetype="dashed", color = "darkgrey") +
  labs(y = element_blank(), x = "Rare", title = "c)")


Figure6 <- ggarrange(GGTrendHigh, GGTrendMedium, GGTrendLow, ncol = 3, nrow = 1)

ggsave(GGTrend, filename = "Figure6.jpeg", device = "jpeg", 
       path = "Z:/8_Projekte_laufend/2023_GreeNet/07_PhD Elias/Paper 2 (Schtefn)/Writing corner/Graphs", height = 4, width = 8)


## Figure for NMDS


library(viridis)

GGNMDS <- ggplot() + 
  theme_bw() +
  geom_point(data = scores_sites, aes(x = NMDS1, y = NMDS2, color = Year), size = 2) +
  #geom_point(data = centroids, aes(x = NMDS1, y = NMDS2), color = "black", fill = "yellow", shape = 21, size = 5) +
  geom_point(data = centroids, aes(x = NMDS1, y = NMDS2, fill = Year), shape = 21, size = 4, color = "black", stroke = 1) +
  #geom_text(data = centroids, aes(x = NMDS1, y = NMDS2, label = Year), vjust = -1, size = 4) +
  geom_segment(data = ef_scores %>% filter(!Variable %in% c("L", "T", "R", "S")),
               aes(x = 0, y = 0, xend = NMDS1, yend = NMDS2),
               arrow = arrow(length = unit(0.2, "cm")), color = "#D55E00", linewidth = 1.1) +
  geom_text(data = ef_scores %>% filter(!Variable %in% c("L", "T", "R", "S")),
            aes(x = NMDS1, y = NMDS2, label = Variable), color = "black", vjust = -0.5, hjust = c(-0.6, -1), size = 4.5) +
  scale_color_viridis(discrete = TRUE, option = "D") +
  scale_fill_viridis(discrete = TRUE, option = "D") +
  guides(color=guide_legend(nrow=2))+
  theme(legend.position = "inside",
        legend.position.inside = c(0.28, 0.08), 
        legend.direction = "horizontal", legend.title = element_blank(), legend.text = element_text(size = 9.5), legend.key.size = unit(0.5, "cm")) +
  labs(title = "(A)", position = 0)

GGCombined <- (GGNMDS) / (GGMoisture | GGNutrients) +
  plot_layout(heights = c(2, 1))

ggsave(GGCombined, filename = "FigureNMDS.jpeg", device = "jpeg", 
       path = "Z:/8_Projekte_laufend/2023_GreeNet/07_PhD Elias/Paper 2 (Schtefn)/Writing corner/Graphs", height = 10, width = 8)


### Supporting information SPEI trend ###

GGSPEI <- ggplot(data = SPEI30, aes(x = as.Date(Year), y = Mean_SPEI)) +
  geom_point()+
  theme_bw()+
  labs(y = "mean SPEI", x = element_blank(), title = element_blank())+
  theme(axis.text=element_text(size=10, color = "black"), axis.title = element_text(size = 14), 
        plot.margin = margin(0.2, 0.2, 0.2, 0.3, "cm"), plot.title = element_text(size = 15, hjust = 0),
        panel.grid.major = element_blank(), panel.grid.minor = element_blank())+
  scale_y_continuous(breaks = c(-0.6, -0.4, -0.2, 0, 0.2))+
  scale_x_continuous(breaks = c(2013,2014,2015,2016,2017,2018,2019,2020,2021,2022,2023,2024), labels = c(2013,"",2015,"",2017,"",2019,"",2021,"",2023,""))

ggsave(GGSPEI, filename = "FigureS4.jpeg", device = "jpeg", 
       path = "Z:/8_Projekte_laufend/2023_GreeNet/07_PhD Elias/Paper 2 (Schtefn)/Writing corner/Graphs", height = 4, width = 8)


### Supporting information Gamma diversity trend ###

GGGamma <- ggplot(data = OverallSpecNumbers, aes(x = as.Date(Year), y = WeightedDiversity)) +
  geom_point()+
  theme_bw()+
  labs(y = "Gamma-Diversity", x = element_blank(), title = element_blank())+
  theme(axis.text=element_text(size=10, color = "black"), axis.title = element_text(size = 14), 
        plot.margin = margin(0.2, 0.2, 0.2, 0.3, "cm"), plot.title = element_text(size = 15, hjust = 0),
        panel.grid.major = element_blank(), panel.grid.minor = element_blank())+
  scale_y_continuous(breaks = c(190, 200, 210, 220, 230, 240))+
  scale_x_continuous(breaks = c(2013,2014,2015,2016,2017,2018,2019,2020,2021,2022,2023,2024), labels = c(2013,"",2015,"",2017,"",2019,"",2021,"",2023,""))

ggsave(GGGamma, filename = "FigureS5.jpeg", device = "jpeg", 
       path = "Z:/8_Projekte_laufend/2023_GreeNet/07_PhD Elias/Paper 2 (Schtefn)/Writing corner/Graphs", height = 4, width = 8)
